# Supplementary material for: Increased macroH2A1.1 Expression Correlates with Poor Survival of Triple-Negative Breast Cancer Patients
Source: PLoS One. 2014 Jun 9;9(6):e98930. doi: 10.1371/journal.pone.0098930 (PMC4049614; doi:10.1371/journal.pone.0098930)
Supplement: Table S3 — GSE31519 analysis. (XLSX) [file pone.0098930.s007.xlsx]

## Sheet: Introduction
Analysis of tumor samples from GSE31519 dataset that presented survival data, indifferently of nodal, age, tumor size, grade, adjuvant chemotherapy treatment status
N=383
Introduction
Nomenclature
DATA	sample characteristics and macroH2A1.1/macroH2A1 mRNA ratio calculation
Synthesis PPV NPV	Analysis of PPV and NPV with different cut-off of macroH2A1.1/macroH2A1 mRNA ratio
Synthesis Kaplan Meier	Kaplan Meier analysis according to different cut-off of macroH2A1.1/macroH2A1 mRNA ratio
Summary

## Sheet: Nomenclature
ID_REF
SampleNames
Data set
Array_type
Biopsy_Method: (1: surgical, 2: core needle)
nodal: 0: negative, 1: positive
age
t1vsrest: 1: up to 1 cm, 2: >1cm
g12vs3: 12: G1 or G2, 3: G3
fu_120 (months)
fu_120 (years)
ev120: 1: relapse (distal or local), O: No relapse (distal or local)
adjuvant_chemotherapy: Yes or NO
214500_at
214501_s_at
207168_s_at
Mean (214501_s_at; 207168_s_at)
macroH2A1.1 / macroH2A1 mRNA ratio
Cut-off 75% Highest macroH2A1.1 / macroH2A1 mRNA ratio	macroH2A1.1 / macroH2A1 mRNA ratio > -0,01136038
Cut-Off optimized by ROC analysis	macroH2A1.1 / macroH2A1 mRNA ratio > -0,01111600
Cut-off 50% Highest macroH2A1.1 / macroH2A1 mRNA ratio	macroH2A1.1 / macroH2A1 mRNA ratio > -0,00960375
Cut-off 25% Highest macroH2A1.1 / macroH2A1 mRNA ratio	macroH2A1.1 / macroH2A1 mRNA ratio > -0,00776250
Cut-off 10% Highest macroH2A1.1 / macroH2A1 mRNA ratio	macroH2A1.1 / macroH2A1 mRNA ratio > -0,00674735
Cut-off 5% Highest macroH2A1.1 / macroH2A1 mRNA ratio	macroH2A1.1 / macroH2A1 mRNA ratio > -0,00605548

## Sheet: All DATA
ID_REF	SampleNames	Data set	Array_type	Biopsy_Method	nodal	age	t1vsrest	g12vs3	fu_120	fu_120 (years)	ev120	adjuvant_chemotherapy	214500_at	214501_s_at	207168_s_at	Mean (214501_s_at; 207168_s_at)	macroH2A1.1 / macroH2A1 mRNA ratio	Cut-off 75% Highest	Cut-Off optimized by ROC analysis	Cut-off 50% Highest	Cut-off 25% Highest	Cut-off 10% Highest	Cut-off 5% Highest
GSM782523	TNBC_001	GSE31519-hamburg-2	GPL96	1	0	59	2	3	93	7.75	0	NO	0.002487	0.007458	0.010355	0.0089065	-0.0064195	HIGH	HIGH	HIGH	HIGH	HIGH	low
GSM782524	TNBC_002	GSE31519-hamburg-2	GPL96	1	0	65	2	12	37	3.08333	0	NO	0.00153	0.007959	0.011866	0.0099125	-0.0083825	HIGH	HIGH	HIGH	low	low	low
GSM782525	TNBC_003	GSE31519-hamburg-2	GPL96	1	1	66	2	12	31	2.58333	0	NO	0.00095	0.00844	0.011316	0.009878	-0.008928	HIGH	HIGH	HIGH	low	low	low
GSM782528	TNBC_006	GSE31519-hamburg-2	GPL96	1	0	60	2	12	120	10	0	NO	-0.001715	0.009625	0.012522	0.0110735	-0.0127885	low	low	low	low	low	low
GSM782529	TNBC_007	GSE31519-hamburg-2	GPL96	1	0	57	2	3	25	2.08333	1	NO	-0.002417	0.006655	0.011362	0.0090085	-0.0114255	low	low	low	low	low	low
GSM782530	TNBC_008	GSE31519-Frankfurt	GPL96	1	1	46	1	12	23	1.91667	1	YES	0.001951	0.011846	0.014646	0.013246	-0.011295	HIGH	low	low	low	low	low
GSM782531	TNBC_009	GSE31519-Frankfurt	GPL96	1	0	55	2	3	21	1.75	1	YES	0.000768	0.009494	0.01117	0.010332	-0.009564	HIGH	HIGH	HIGH	low	low	low
GSM782532	TNBC_010	GSE31519-Frankfurt	GPL96	1	0	61	2	3	45	3.75	0	YES	0.000958	0.006424	0.009824	0.008124	-0.007166	HIGH	HIGH	HIGH	HIGH	low	low
GSM782533	TNBC_011	GSE31519-Frankfurt	GPL96	1	0	29	1	3	45	3.75	1	YES	0.001539	0.011124	0.013469	0.0122965	-0.0107575	HIGH	HIGH	low	low	low	low
GSM782534	TNBC_012	GSE31519-Frankfurt	GPL96	1		69	1	3	52	4.33333	0	YES	0.004027	0.008234	0.010063	0.0091485	-0.0051215	HIGH	HIGH	HIGH	HIGH	HIGH	HIGH
GSM782535	TNBC_013	GSE31519-Frankfurt	GPL96	1	1	47	2	3	16	1.33333	1	YES	0.002989	0.008559	0.011117	0.009838	-0.006849	HIGH	HIGH	HIGH	HIGH	low	low
GSM782536	TNBC_014	GSE31519-Frankfurt	GPL96	1	0	51	1	12	70	5.83333	0	YES	0.001996	0.008793	0.011171	0.009982	-0.007986	HIGH	HIGH	HIGH	low	low	low
GSM782537	TNBC_015	GSE31519-Frankfurt	GPL96	1	0	51	2	12	77	6.41667	0	YES	0.003107	0.009546	0.011325	0.0104355	-0.0073285	HIGH	HIGH	HIGH	HIGH	low	low
GSM782538	TNBC_016	GSE31519-Frankfurt	GPL96	1	0	57	2	3	47	3.91667	0	YES	0.005366	0.010288	0.012103	0.0111955	-0.0058295	HIGH	HIGH	HIGH	HIGH	HIGH	HIGH
GSM782539	TNBC_017	GSE31519-Frankfurt	GPL96	1	1	80	2	3	11	0.916667	1	YES	0.002875	0.007425	0.010447	0.008936	-0.006061	HIGH	HIGH	HIGH	HIGH	HIGH	low
GSM782540	TNBC_018	GSE31519-Frankfurt	GPL96	1	0	48	2	3	76	6.33333	0	YES	0.001427	0.008234	0.011207	0.0097205	-0.0082935	HIGH	HIGH	HIGH	low	low	low
GSM782541	TNBC_019	GSE31519-Frankfurt	GPL96	1	0	53	2	3	69	5.75	0	YES	0.002125	0.009805	0.01201	0.0109075	-0.0087825	HIGH	HIGH	HIGH	low	low	low
GSM782542	TNBC_020	GSE31519-Frankfurt	GPL96	1	0	53	1	3	28	2.33333	0	YES	0.001405	0.009131	0.01042	0.0097755	-0.0083705	HIGH	HIGH	HIGH	low	low	low
GSM782543	TNBC_021	GSE31519-Frankfurt	GPL96	1	0	67	2	12	34	2.83333	0	YES	0.003278	0.008819	0.01096	0.0098895	-0.0066115	HIGH	HIGH	HIGH	HIGH	HIGH	low
GSM782544	TNBC_022	GSE31519-Frankfurt	GPL96	1	0	56	2	3	10	0.833333	1	YES	0.000324	0.008972	0.011735	0.0103535	-0.0100295	HIGH	HIGH	low	low	low	low
GSM782545	TNBC_023	GSE31519-Frankfurt	GPL96	1	1	53	2	3	29	2.41667	0	YES	0.001176	0.009585	0.012649	0.011117	-0.009941	HIGH	HIGH	low	low	low	low
GSM782546	TNBC_024	GSE31519-Frankfurt	GPL96	1	0	63	1	3	36	3	0	YES	0.004119	0.007495	0.010436	0.0089655	-0.0048465	HIGH	HIGH	HIGH	HIGH	HIGH	HIGH
GSM782547	TNBC_025	GSE31519-Frankfurt	GPL96	1	0	47	2	3	31	2.58333	0	YES	0.004472	0.009685	0.013032	0.0113585	-0.0068865	HIGH	HIGH	HIGH	HIGH	low	low
GSM782548	TNBC_026	GSE31519-Frankfurt	GPL96	1	0	45	1	3	36	3	0	YES	0.002359	0.00882	0.011243	0.0100315	-0.0076725	HIGH	HIGH	HIGH	HIGH	low	low
GSM782549	TNBC_027	GSE31519-Frankfurt	GPL96	1	0	42	2	3	6	0.5	1	YES	-0.0025	0.008323	0.010988	0.0096555	-0.0121555	low	low	low	low	low	low
GSM782550	TNBC_028	GSE31519-Frankfurt	GPL96	1	0	51	1	3	33	2.75	0	YES	0.002967	0.010177	0.011752	0.0109645	-0.0079975	HIGH	HIGH	HIGH	low	low	low
GSM782551	TNBC_029	GSE31519-Frankfurt	GPL96	1	0	54	2	3	10	0.833333	1	YES	0.00285	0.009006	0.010384	0.009695	-0.006845	HIGH	HIGH	HIGH	HIGH	low	low
GSM782552	TNBC_030	GSE31519-Frankfurt	GPL96	1	0	40	1	3	27	2.25	0	YES	0.001476	0.009399	0.011521	0.01046	-0.008984	HIGH	HIGH	HIGH	low	low	low
GSM782553	TNBC_031	GSE31519-Frankfurt	GPL96	1	0	57	1	3	45	3.75	0	YES	0.001495	0.00749	0.010157	0.0088235	-0.0073285	HIGH	HIGH	HIGH	HIGH	low	low
GSM79115	TNBC_032	GSE3494	GPL96 & GPL97	1	0	40	1	3	120	10	0	NO	-0.004802	0.007051	0.011205	0.009128	-0.01393	low	low	low	low	low	low
GSM79117	TNBC_033	GSE3494	GPL96 & GPL97	1	1	52	2	3	120	10	0		-0.001742	0.007401	0.011399	0.0094	-0.011142	HIGH	low	low	low	low	low
GSM79122	TNBC_034	GSE3494	GPL96 & GPL97	1	0	74	1	12	120	10	0	NO	-0.005675	0.004265	0.010952	0.0076085	-0.0132835	low	low	low	low	low	low
GSM79145	TNBC_035	GSE3494	GPL96 & GPL97	1	0	40	2	12	120	10	0	NO	-0.000898	0.006596	0.011436	0.009016	-0.009914	HIGH	HIGH	low	low	low	low
GSM79147	TNBC_036	GSE3494	GPL96 & GPL97	1	1	34	2	3	8	0.666667	0		-0.001402	0.006792	0.010889	0.0088405	-0.0102425	HIGH	HIGH	low	low	low	low
GSM79165	TNBC_037	GSE3494	GPL96 & GPL97	1	0	62	2	12	120	10	0	NO	-0.002059	0.008276	0.011403	0.0098395	-0.0118985	low	low	low	low	low	low
GSM79191	TNBC_038	GSE3494	GPL96 & GPL97	1	0	58	2	12	120	10	0		-0.000194	0.008506	0.012896	0.010701	-0.010895	HIGH	HIGH	low	low	low	low
GSM79195	TNBC_039	GSE3494	GPL96 & GPL97	1	1	68	1	12	120	10	0		-0.000565	0.006287	0.011332	0.0088095	-0.0093745	HIGH	HIGH	HIGH	low	low	low
GSM79196	TNBC_040	GSE3494	GPL96 & GPL97	1	1	77	2	3	43	3.58333	0	NO	-3.9e-05	0.009864	0.012726	0.011295	-0.011334	HIGH	low	low	low	low	low
GSM79225	TNBC_041	GSE3494	GPL96 & GPL97	1	0	70	1	12	95	7.91667	0	NO	-0.002439	0.008047	0.012152	0.0100995	-0.0125385	low	low	low	low	low	low
GSM79231	TNBC_042	GSE3494	GPL96 & GPL97	1	1	77	2	12	6	0.5	1	NO	-0.001592	0.008685	0.011942	0.0103135	-0.0119055	low	low	low	low	low	low
GSM79251	TNBC_043	GSE3494	GPL96 & GPL97	1		88	2	3	2	0.166667	0	NO	-0.001168	0.008179	0.012852	0.0105155	-0.0116835	low	low	low	low	low	low
GSM79253	TNBC_044	GSE3494	GPL96 & GPL97	1	0	75	1	3	30	2.5	1	NO	-0.001463	0.006095	0.010972	0.0085335	-0.0099965	HIGH	HIGH	low	low	low	low
GSM79255	TNBC_045	GSE3494	GPL96 & GPL97	1	0	77	2	3	37	3.08333	1	NO	-0.000776	0.007103	0.011644	0.0093735	-0.0101495	HIGH	HIGH	low	low	low	low
GSM79270	TNBC_046	GSE3494	GPL96 & GPL97	1	0	32	1	12	120	10	0	NO	0.000263	0.008052	0.010723	0.0093875	-0.0091245	HIGH	HIGH	HIGH	low	low	low
GSM79271	TNBC_047	GSE3494	GPL96 & GPL97	1	1	46	2	3	0	0	0	NO	-0.001313	0.010584	0.013326	0.011955	-0.013268	low	low	low	low	low	low
GSM79280	TNBC_048	GSE3494	GPL96 & GPL97	1	0	50	1	3	120	10	0	NO	0.001339	0.006653	0.010952	0.0088025	-0.0074635	HIGH	HIGH	HIGH	HIGH	low	low
GSM79287	TNBC_049	GSE3494	GPL96 & GPL97	1	1	37	1	3	120	10	0		0	0.01061	0.012949	0.0117795	-0.0117795	low	low	low	low	low	low
GSM79292	TNBC_050	GSE3494	GPL96 & GPL97	1	0	84	2	3	11	0.916667	0		-0.007672	0.009199	0.012443	0.010821	-0.018493	low	low	low	low	low	low
GSM79299	TNBC_051	GSE3494	GPL96 & GPL97	1	0	37	2	3	119	9.91667	0	NO	-0.00016	0.009862	0.012697	0.0112795	-0.0114395	low	low	low	low	low	low
GSM79303	TNBC_052	GSE3494	GPL96 & GPL97	1	0	44	1	12	118	9.83333	0	NO	-0.007107	0.010199	0.012448	0.0113235	-0.0184305	low	low	low	low	low	low
GSM79306	TNBC_053	GSE3494	GPL96 & GPL97	1	0	38	2	3	2	0.166667	1	NO	-0.010578	0.006378	0.010895	0.0086365	-0.0192145	low	low	low	low	low	low
GSM79322	TNBC_054	GSE3494	GPL96 & GPL97	1	1	61	2	12	115	9.58333	1	NO	-0.000291	0.008191	0.012014	0.0101025	-0.0103935	HIGH	HIGH	low	low	low	low
GSM79329	TNBC_055	GSE3494	GPL96 & GPL97	1	0	68	1	3	7	0.583333	1	NO	-0.002307	0.007555	0.01217	0.0098625	-0.0121695	low	low	low	low	low	low
GSM79336	TNBC_056	GSE3494	GPL96 & GPL97	1	0	77	2	3	3	0.25	1	NO	-0.001764	0.00827	0.012033	0.0101515	-0.0119155	low	low	low	low	low	low
GSM79344	TNBC_057	GSE3494	GPL96 & GPL97	1		87	1	3	120	10	0	NO	-0.002103	0.006835	0.011191	0.009013	-0.011116	HIGH	low	low	low	low	low
GSM79356	TNBC_058	GSE3494	GPL96 & GPL97	1	0	61	2	12	120	10	0	NO	-0.001171	0.008901	0.011205	0.010053	-0.011224	HIGH	low	low	low	low	low
GSM782554	TNBC_059	GSE31519-hamburg-1	GPL96	1	1	52	2	3	6	0.5	1	YES	-0.00161	0.008172	0.01023	0.009201	-0.010811	HIGH	HIGH	low	low	low	low
GSM782555	TNBC_060	GSE31519-hamburg-1	GPL96	1	0	41	2	3	67	5.58333	0	YES	0.001166	0.006756	0.009628	0.008192	-0.007026	HIGH	HIGH	HIGH	HIGH	low	low
GSM782556	TNBC_061	GSE31519-hamburg-1	GPL96	1	1	41	2	3	11	0.916667	1	YES	0.002215	0.007634	0.009739	0.0086865	-0.0064715	HIGH	HIGH	HIGH	HIGH	HIGH	low
GSM782557	TNBC_062	GSE31519-hamburg-1	GPL96	1	0	30	2	3	51	4.25	0	YES	0.002145	0.009832	0.011007	0.0104195	-0.0082745	HIGH	HIGH	HIGH	low	low	low
GSM782558	TNBC_063	GSE31519-hamburg-1	GPL96	1	0	59	1	12	48	4	0	YES	0.001201	0.006208	0.009803	0.0080055	-0.0068045	HIGH	HIGH	HIGH	HIGH	low	low
GSM782559	TNBC_064	GSE31519-hamburg-1	GPL96	1	1	71	2	3	58	4.83333	0	YES	0.002665	0.009706	0.011128	0.010417	-0.007752	HIGH	HIGH	HIGH	HIGH	low	low
GSM782560	TNBC_065	GSE31519-hamburg-1	GPL96	1	0	43	2	3	3	0.25	1	YES	0.001327	0.007291	0.010254	0.0087725	-0.0074455	HIGH	HIGH	HIGH	HIGH	low	low
GSM782561	TNBC_066	GSE31519-hamburg-1	GPL96	1	0	60	1	3	48	4	0	YES	0.003266	0.009406	0.01069	0.010048	-0.006782	HIGH	HIGH	HIGH	HIGH	low	low
GSM782562	TNBC_067	GSE31519-hamburg-1	GPL96	1	0	31	1	3	10	0.833333	1	YES	0.002721	0.008383	0.010341	0.009362	-0.006641	HIGH	HIGH	HIGH	HIGH	HIGH	low
GSM782563	TNBC_068	GSE31519-hamburg-1	GPL96	1	0	64	2	3	120	10	0	YES	0.000984	0.006249	0.009336	0.0077925	-0.0068085	HIGH	HIGH	HIGH	HIGH	low	low
GSM782564	TNBC_069	GSE31519-hamburg-1	GPL96	1	0	33	1	3	74	6.16667	1	YES	0.001877	0.008374	0.010258	0.009316	-0.007439	HIGH	HIGH	HIGH	HIGH	low	low
GSM782565	TNBC_070	GSE31519-hamburg-1	GPL96	1	0	57	2		104	8.66667	0	YES	0.001881	0.00894	0.011643	0.0102915	-0.0084105	HIGH	HIGH	HIGH	low	low	low
GSM782566	TNBC_071	GSE31519-hamburg-1	GPL96	1	0	32	2	3	22	1.83333	1	YES	0.000651	0.009463	0.011145	0.010304	-0.009653	HIGH	HIGH	low	low	low	low
GSM782567	TNBC_072	GSE31519-hamburg-1	GPL96	1	0	45	1	12	53	4.41667	0	YES	0.00249	0.008852	0.01041	0.009631	-0.007141	HIGH	HIGH	HIGH	HIGH	low	low
GSM782568	TNBC_073	GSE31519-hamburg-1	GPL96	1	0	56	2	3	37	3.08333	1	YES	0.000719	0.007026	0.010346	0.008686	-0.007967	HIGH	HIGH	HIGH	low	low	low
GSM65839	TNBC_074	GSE2990	GPL96	1	0	73	2	3	8	0.666667	1	NO	-0.001739	0.008294	0.011894	0.010094	-0.011833	low	low	low	low	low	low
GSM65841	TNBC_075	GSE2990	GPL96	1	0	64	1	12	120	10	0	NO	-0.000929	0.009827	0.012945	0.011386	-0.012315	low	low	low	low	low	low
GSM65842	TNBC_076	GSE2990	GPL96	1	0	47	2	3	120	10	0	NO	0.001546	0.007951	0.012195	0.010073	-0.008527	HIGH	HIGH	HIGH	low	low	low
GSM65843	TNBC_077	GSE2990	GPL96	1	0	39	2	3	84	7	1	NO	-0.001513	0.005599	0.011067	0.008333	-0.009846	HIGH	HIGH	low	low	low	low
GSM65845	TNBC_078	GSE2990	GPL96	1	0	32	2	3	120	10	0	NO	-0.003751	0.008333	0.011596	0.0099645	-0.0137155	low	low	low	low	low	low
GSM65852	TNBC_079	GSE2990	GPL96	1	0	53	2		42	3.5	1	NO	-0.00322	0.00752	0.013725	0.0106225	-0.0138425	low	low	low	low	low	low
GSM65861	TNBC_080	GSE2990	GPL96	1	0	71	1	12	32	2.66667	1	NO	-0.00122	0.00742	0.010961	0.0091905	-0.0104105	HIGH	HIGH	low	low	low	low
GSM65865	TNBC_081	GSE2990	GPL96	1	0	43	2	3	120	10	0	NO	0.000413	0.005611	0.009063	0.007337	-0.006924	HIGH	HIGH	HIGH	HIGH	low	low
GSM65876	TNBC_082	GSE2990	GPL96	1	0	52	1	12	63	5.25	0	NO	0.006677	0.01217	0.014118	0.013144	-0.006467	HIGH	HIGH	HIGH	HIGH	HIGH	low
GSM65878	TNBC_083	GSE2990	GPL96	1	0	38	1	12	9	0.75	1	NO	-0.00012	0.009711	0.012165	0.010938	-0.011058	HIGH	HIGH	low	low	low	low
GSM65879	TNBC_084	GSE2990	GPL96	1	0	47	1		42	3.5	0	NO	-0.002355	0.007323	0.010602	0.0089625	-0.0113175	HIGH	low	low	low	low	low
GSM107076	TNBC_087	GSE1456	GPL96 & GPL97	1				3	15	1.25	1	NO	-0.001566	0.007419	0.010551	0.008985	-0.010551	HIGH	HIGH	low	low	low	low
GSM107084	TNBC_088	GSE1456	GPL96 & GPL97	1				3	13	1.08333	1		0.001059	0.01082	0.013393	0.0121065	-0.0110475	HIGH	HIGH	low	low	low	low
GSM107094	TNBC_089	GSE1456	GPL96 & GPL97	1					49	4.08333	1	NO	0.001146	0.008388	0.010229	0.0093085	-0.0081625	HIGH	HIGH	HIGH	low	low	low
GSM107114	TNBC_090	GSE1456	GPL96 & GPL97	1				3	11	0.916667	1	NO	0.000992	0.008431	0.011216	0.0098235	-0.0088315	HIGH	HIGH	HIGH	low	low	low
GSM107117	TNBC_091	GSE1456	GPL96 & GPL97	1				3	76	6.33333	0	NO	-0.003221	0.006442	0.012111	0.0092765	-0.0124975	low	low	low	low	low	low
GSM107120	TNBC_092	GSE1456	GPL96 & GPL97	1				3	90	7.5	0	NO	0.000491	0.010273	0.010943	0.010608	-0.010117	HIGH	HIGH	low	low	low	low
GSM107124	TNBC_093	GSE1456	GPL96 & GPL97	1				3	98	8.16667	0	NO	0.001174	0.00872	0.010774	0.009747	-0.008573	HIGH	HIGH	HIGH	low	low	low
GSM107128	TNBC_094	GSE1456	GPL96 & GPL97	1				12	92	7.66667	0	NO	-0.014999	0.007869	0.011859	0.009864	-0.024863	low	low	low	low	low	low
GSM107131	TNBC_095	GSE1456	GPL96 & GPL97	1				3	76	6.33333	0	NO	-0.000537	0.007915	0.010285	0.0091	-0.009637	HIGH	HIGH	low	low	low	low
GSM107143	TNBC_096	GSE1456	GPL96 & GPL97	1				12	89	7.41667	0	NO	-0.001734	0.005846	0.011934	0.00889	-0.010624	HIGH	HIGH	low	low	low	low
GSM107144	TNBC_097	GSE1456	GPL96 & GPL97	1				3	79	6.58333	0	NO	-0.00032	0.010198	0.012877	0.0115375	-0.0118575	low	low	low	low	low	low
GSM107148	TNBC_098	GSE1456	GPL96 & GPL97	1				12	73	6.08333	0	NO	0.002174	0.008616	0.011595	0.0101055	-0.0079315	HIGH	HIGH	HIGH	low	low	low
GSM107150	TNBC_099	GSE1456	GPL96 & GPL97	1				12	75	6.25	1	NO	-0.001582	0.01006	0.011317	0.0106885	-0.0122705	low	low	low	low	low	low
GSM107153	TNBC_100	GSE1456	GPL96 & GPL97	1				3	87	7.25	0	NO	-0.005194	0.005352	0.012132	0.008742	-0.013936	low	low	low	low	low	low
GSM107157	TNBC_101	GSE1456	GPL96 & GPL97	1				12	100	8.33333	0	NO	-0.0002	0.00908	0.01092	0.01	-0.0102	HIGH	HIGH	low	low	low	low
GSM107167	TNBC_102	GSE1456	GPL96 & GPL97	1				3	98	8.16667	0	NO	0.002508	0.01088	0.013347	0.0121135	-0.0096055	HIGH	HIGH	low	low	low	low
GSM107181	TNBC_103	GSE1456	GPL96 & GPL97	1				3	13	1.08333	1		0.00198	0.010171	0.013122	0.0116465	-0.0096665	HIGH	HIGH	low	low	low	low
GSM107201	TNBC_104	GSE1456	GPL96 & GPL97	1				12	95	7.91667	0	NO	0.00114	0.007851	0.012105	0.009978	-0.008838	HIGH	HIGH	HIGH	low	low	low
GSM107204	TNBC_105	GSE1456	GPL96 & GPL97	1				3	82	6.83333	0	NO	-4.2e-05	0.008019	0.011015	0.009517	-0.009559	HIGH	HIGH	HIGH	low	low	low
GSM107206	TNBC_106	GSE1456	GPL96 & GPL97	1				3	17	1.41667	1	NO	0.001032	0.00803	0.012504	0.010267	-0.009235	HIGH	HIGH	HIGH	low	low	low
GSM107210	TNBC_107	GSE1456	GPL96 & GPL97	1				3	77	6.41667	1	NO	0.000451	0.008907	0.011199	0.010053	-0.009602	HIGH	HIGH	HIGH	low	low	low
GSM107211	TNBC_108	GSE1456	GPL96 & GPL97	1				3	86	7.16667	0		-0.001518	0.007549	0.011766	0.0096575	-0.0111755	HIGH	low	low	low	low	low
GSM107217	TNBC_109	GSE1456	GPL96 & GPL97	1					18	1.5	1	NO	-0.002776	0.008249	0.01165	0.0099495	-0.0127255	low	low	low	low	low	low
GSM107224	TNBC_110	GSE1456	GPL96 & GPL97	1				3	72	6	0	NO	-0.002492	0.010148	0.012151	0.0111495	-0.0136415	low	low	low	low	low	low
GSM107225	TNBC_111	GSE1456	GPL96 & GPL97	1				3	19	1.58333	1	NO	-0.001267	0.006947	0.010006	0.0084765	-0.0097435	HIGH	HIGH	low	low	low	low
GSM50035	TNBC_134	GSE2603	GPL96	1	1	61	2		22	1.83333	1	YES	-0.00222	0.010178	0.012658	0.011418	-0.013638	low	low	low	low	low	low
GSM50040	TNBC_135	GSE2603	GPL96	1	0	57	2		91	7.58333	0	YES	-0.001273	0.00852	0.011646	0.010083	-0.011356	HIGH	low	low	low	low	low
GSM50045	TNBC_137	GSE2603	GPL96	1	0	58	2		120	10	0	YES	-0.000359	0.006819	0.011275	0.009047	-0.009406	HIGH	HIGH	HIGH	low	low	low
GSM50046	TNBC_138	GSE2603	GPL96	1	0	32	1		96	8	0	YES	0.001505	0.008426	0.010587	0.0095065	-0.0080015	HIGH	HIGH	HIGH	low	low	low
GSM50048	TNBC_139	GSE2603	GPL96	1	0	49	1		73	6.08333	0	YES	0.002026	0.006922	0.009286	0.008104	-0.006078	HIGH	HIGH	HIGH	HIGH	HIGH	low
GSM50052	TNBC_141	GSE2603	GPL96	1	0	47	2		55	4.58333	0	YES	-0.002607	0.006951	0.010892	0.0089215	-0.0115285	low	low	low	low	low	low
GSM50060	TNBC_145	GSE2603	GPL96	1	0	52	2		42	3.5	1	YES	0.000219	0.008663	0.011122	0.0098925	-0.0096735	HIGH	HIGH	low	low	low	low
GSM50061	TNBC_146	GSE2603	GPL96	1	0	61	2		48	4	1	YES	0.003937	0.008937	0.011494	0.0102155	-0.0062785	HIGH	HIGH	HIGH	HIGH	HIGH	low
GSM50063	TNBC_147	GSE2603	GPL96	1	0	49	2		37	3.08333	1	YES	0.001219	0.00713	0.00975	0.00844	-0.007221	HIGH	HIGH	HIGH	HIGH	low	low
GSM50064	TNBC_148	GSE2603	GPL96	1	0	70	2		11	0.916667	1	YES	0.00358	0.00817	0.010999	0.0095845	-0.0060045	HIGH	HIGH	HIGH	HIGH	HIGH	HIGH
GSM50066	TNBC_149	GSE2603	GPL96	1	0	80	2		15	1.25	1	YES	0.004776	0.009247	0.01269	0.0109685	-0.0061925	HIGH	HIGH	HIGH	HIGH	HIGH	low
GSM50067	TNBC_150	GSE2603	GPL96	1	0	78	2		9	0.75	1		-0.002169	0.009062	0.011204	0.010133	-0.012302	low	low	low	low	low	low
GSM50069	TNBC_151	GSE2603	GPL96	1	0	73	2		46	3.83333	1	YES	-0.000998	0.00735	0.010556	0.008953	-0.009951	HIGH	HIGH	low	low	low	low
GSM50070	TNBC_152	GSE2603	GPL96	1	1	58	2		40	3.33333	1	YES	-0.005696	0.00734	0.012697	0.0100185	-0.0157145	low	low	low	low	low	low
GSM50071	TNBC_153	GSE2603	GPL96	1	1	78	2		70	5.83333	0	NO	0.004128	0.009336	0.012494	0.010915	-0.006787	HIGH	HIGH	HIGH	HIGH	low	low
GSM50073	TNBC_154	GSE2603	GPL96	1	1	50	2		87	7.25	0	YES	-0.000693	0.007505	0.009583	0.008544	-0.009237	HIGH	HIGH	HIGH	low	low	low
GSM50075	TNBC_155	GSE2603	GPL96	1	1	49	2		88	7.33333	0	YES	0.005993	0.011788	0.013663	0.0127255	-0.0067325	HIGH	HIGH	HIGH	HIGH	HIGH	low
GSM50079	TNBC_156	GSE2603	GPL96	1	1	40	2		78	6.5	0	YES	0.000539	0.007573	0.010636	0.0091045	-0.0085655	HIGH	HIGH	HIGH	low	low	low
GSM50089	TNBC_157	GSE2603	GPL96	1	1	30	2		105	8.75	0		-0.002342	0.007757	0.010282	0.0090195	-0.0113615	low	low	low	low	low	low
GSM50092	TNBC_158	GSE2603	GPL96	1	1	50	2		77	6.41667	0	YES	-0.004897	0.008577	0.012488	0.0105325	-0.0154295	low	low	low	low	low	low
GSM50093	TNBC_159	GSE2603	GPL96	1	1	64	2		94	7.83333	0	YES	-0.002271	0.006987	0.011353	0.00917	-0.011441	low	low	low	low	low	low
GSM50094	TNBC_160	GSE2603	GPL96	1	1	57	1		39	3.25	1	YES	0.001993	0.008382	0.011003	0.0096925	-0.0076995	HIGH	HIGH	HIGH	HIGH	low	low
GSM50096	TNBC_161	GSE2603	GPL96	1	1	32	2		17	1.41667	1	YES	-0.005217	0.007252	0.011666	0.009459	-0.014676	low	low	low	low	low	low
GSM50102	TNBC_162	GSE2603	GPL96	1	1	48	2		8	0.666667	1	YES	-0.001628	0.008852	0.01148	0.010166	-0.011794	low	low	low	low	low	low
GSM50106	TNBC_163	GSE2603	GPL96	1	1	60	2		19	1.58333	1	YES	0.001891	0.009621	0.011094	0.0103575	-0.0084665	HIGH	HIGH	HIGH	low	low	low
GSM50107	TNBC_164	GSE2603	GPL96	1	1	52	2		75	6.25	0	YES	-0.000887	0.006625	0.010673	0.008649	-0.009536	HIGH	HIGH	HIGH	low	low	low
GSM50112	TNBC_165	GSE2603	GPL96	1	1	43	2		14	1.16667	1	YES	0.001099	0.007374	0.010255	0.0088145	-0.0077155	HIGH	HIGH	HIGH	HIGH	low	low
GSM50119	TNBC_166	GSE2603	GPL96	1	1	54	2		50	4.16667	0	YES	-0.000186	0.008542	0.01115	0.009846	-0.010032	HIGH	HIGH	low	low	low	low
GSM50123	TNBC_167	GSE2603	GPL96	1	1	59	2		47	3.91667	0	YES	-0.000878	0.007475	0.010759	0.009117	-0.009995	HIGH	HIGH	low	low	low	low
GSM151295	TNBC_169	GSE6532-GUYT	GPL570	1	1	53	2		6	0.5	1	NO	0.003059	0.009102	0.012426	0.010764	-0.007705	HIGH	HIGH	HIGH	HIGH	low	low
GSM151309	TNBC_170	GSE6532-GUYT	GPL570	1	1	50	2	3	120	10	0	NO	0.001016	0.008387	0.01234	0.0103635	-0.0093475	HIGH	HIGH	HIGH	low	low	low
GSM36788	TNBC_171	GSE2034	GPL96	1	0	40	2	12	79	6.58333	0	NO	-0.000881	0.009668	0.01338	0.011524	-0.012405	low	low	low	low	low	low
GSM36793	TNBC_172	GSE2034	GPL96	1	0	36	2	12	101	8.41667	0	NO	-0.003288	0.006107	0.010252	0.0081795	-0.0114675	low	low	low	low	low	low
GSM36795	TNBC_173	GSE2034	GPL96	1	0	71	2	12	88	7.33333	0	NO	0.001083	0.011053	0.011794	0.0114235	-0.0103405	HIGH	HIGH	low	low	low	low
GSM36797	TNBC_174	GSE2034	GPL96	1	0	44	1	3	9	0.75	1	NO	-0.001297	0.009373	0.013001	0.011187	-0.012484	low	low	low	low	low	low
GSM36798	TNBC_175	GSE2034	GPL96	1	0	41	1	3	106	8.83333	0	NO	-0.002154	0.00778	0.011279	0.0095295	-0.0116835	low	low	low	low	low	low
GSM36809	TNBC_176	GSE2034	GPL96	1	0	69	1	3	56	4.66667	0	NO	-0.00103	0.005371	0.011381	0.008376	-0.009406	HIGH	HIGH	HIGH	low	low	low
GSM36822	TNBC_177	GSE2034	GPL96	1	0	73	2	3	50	4.16667	0	NO	0.004278	0.011399	0.013871	0.012635	-0.008357	HIGH	HIGH	HIGH	low	low	low
GSM36824	TNBC_178	GSE2034	GPL96	1	0	70	2	3	86	7.16667	0	NO	-0.000413	0.009365	0.012863	0.011114	-0.011527	low	low	low	low	low	low
GSM36828	TNBC_179	GSE2034	GPL96	1	0	51	2	3	76	6.33333	0	NO	-0.001894	0.009995	0.012298	0.0111465	-0.0130405	low	low	low	low	low	low
GSM36835	TNBC_180	GSE2034	GPL96	1	0	68	2	3	14	1.16667	1	NO	-0.003112	0.009309	0.012912	0.0111105	-0.0142225	low	low	low	low	low	low
GSM36846	TNBC_181	GSE2034	GPL96	1	0	36	1	3	103	8.58333	0	NO	-0.00362	0.007612	0.012458	0.010035	-0.013655	low	low	low	low	low	low
GSM36855	TNBC_182	GSE2034	GPL96	1	0	34	2	3	120	10	0	NO	-0.004782	0.008414	0.010688	0.009551	-0.014333	low	low	low	low	low	low
GSM36862	TNBC_183	GSE2034	GPL96	1	0	42	2	3	25	2.08333	1	NO	-0.001561	0.009315	0.012565	0.01094	-0.012501	low	low	low	low	low	low
GSM36876	TNBC_184	GSE2034	GPL96	1	0	42	2	3	120	10	0	NO	-0.004487	0.012633	0.013194	0.0129135	-0.0174005	low	low	low	low	low	low
GSM36883	TNBC_185	GSE2034	GPL96	1	0	73	2	12	88	7.33333	0	NO	0.004112	0.010478	0.012928	0.011703	-0.007591	HIGH	HIGH	HIGH	HIGH	low	low
GSM36889	TNBC_186	GSE2034	GPL96	1	0	44	2	3	108	9	0	NO	0.001151	0.009261	0.012376	0.0108185	-0.0096675	HIGH	HIGH	low	low	low	low
GSM36890	TNBC_187	GSE2034	GPL96	1	0	64	2	12	116	9.66667	0	NO	-0.001951	0.010168	0.013136	0.011652	-0.013603	low	low	low	low	low	low
GSM36891	TNBC_188	GSE2034	GPL96	1	0	65	1	3	87	7.25	0	NO	-0.000109	0.007841	0.009945	0.008893	-0.009002	HIGH	HIGH	HIGH	low	low	low
GSM36901	TNBC_189	GSE2034	GPL96	1	0	29	2	3	101	8.41667	0	NO	-0.002483	0.010132	0.011963	0.0110475	-0.0135305	low	low	low	low	low	low
GSM36905	TNBC_190	GSE2034	GPL96	1	0	47	1	12	17	1.41667	1	NO	0.001283	0.00919	0.010683	0.0099365	-0.0086535	HIGH	HIGH	HIGH	low	low	low
GSM36906	TNBC_191	GSE2034	GPL96	1	0	47	1	3	101	8.41667	0	NO	0.0024	0.009628	0.011228	0.010428	-0.008028	HIGH	HIGH	HIGH	low	low	low
GSM36909	TNBC_192	GSE2034	GPL96	1	0	78	2	12	95	7.91667	0	NO	0.006809	0.010537	0.012091	0.011314	-0.004505	HIGH	HIGH	HIGH	HIGH	HIGH	HIGH
GSM36912	TNBC_193	GSE2034	GPL96	1	0	53	2	3	97	8.08333	0	NO	0.003576	0.00927	0.012184	0.010727	-0.007151	HIGH	HIGH	HIGH	HIGH	low	low
GSM36923	TNBC_194	GSE2034	GPL96	1	0	46	2	3	23	1.91667	1	NO	0.000297	0.008314	0.010312	0.009313	-0.009016	HIGH	HIGH	HIGH	low	low	low
GSM36927	TNBC_195	GSE2034	GPL96	1	0	50	2	3	8	0.666667	1	NO	-0.000767	0.009916	0.0126	0.011258	-0.012025	low	low	low	low	low	low
GSM36931	TNBC_196	GSE2034	GPL96	1	0	49	2	12	37	3.08333	1	NO	-0.000991	0.007901	0.010071	0.008986	-0.009977	HIGH	HIGH	low	low	low	low
GSM36935	TNBC_197	GSE2034	GPL96	1	0	50	1	3	114	9.5	0	NO	-0.000632	0.009426	0.012367	0.0108965	-0.0115285	low	low	low	low	low	low
GSM36949	TNBC_198	GSE2034	GPL96	1	0	53	2	3	6	0.5	1	NO	-0.002616	0.008553	0.011975	0.010264	-0.01288	low	low	low	low	low	low
GSM36952	TNBC_199	GSE2034	GPL96	1	0	46	1	3	13	1.08333	1	NO	-0.000113	0.006308	0.011376	0.008842	-0.008955	HIGH	HIGH	HIGH	low	low	low
GSM36959	TNBC_200	GSE2034	GPL96	1	0	75	2	3	120	10	0	NO	-0.0007	0.009906	0.013122	0.011514	-0.012214	low	low	low	low	low	low
GSM36960	TNBC_201	GSE2034	GPL96	1	0	48	1	12	51	4.25	1	NO	-0.004549	0.008722	0.011467	0.0100945	-0.0146435	low	low	low	low	low	low
GSM36961	TNBC_202	GSE2034	GPL96	1	0	68	1	12	120	10	0	NO	-0.00305	0.007859	0.011733	0.009796	-0.012846	low	low	low	low	low	low
GSM36966	TNBC_203	GSE2034	GPL96	1	0	70	2	3	90	7.5	0	NO	-0.000929	0.008608	0.011494	0.010051	-0.01098	HIGH	HIGH	low	low	low	low
GSM36969	TNBC_204	GSE2034	GPL96	1	0	41	1	3	32	2.66667	1	NO	0.000252	0.008884	0.011433	0.0101585	-0.0099065	HIGH	HIGH	low	low	low	low
GSM36977	TNBC_205	GSE2034	GPL96	1	0	72	2	3	120	10	0	NO	-0.003525	0.007346	0.011893	0.0096195	-0.0131445	low	low	low	low	low	low
GSM36981	TNBC_206	GSE2034	GPL96	1	0	60	2	3	87	7.25	0	NO	0.000234	0.009744	0.012271	0.0110075	-0.0107735	HIGH	HIGH	low	low	low	low
GSM36991	TNBC_207	GSE2034	GPL96	1	0	66	1	3	114	9.5	0	NO	0.001639	0.010454	0.011919	0.0111865	-0.0095475	HIGH	HIGH	HIGH	low	low	low
GSM37002	TNBC_208	GSE2034	GPL96	1	0	53	2	3	16	1.33333	1	NO	0.000227	0.00918	0.012184	0.010682	-0.010455	HIGH	HIGH	low	low	low	low
GSM37017	TNBC_209	GSE2034	GPL96	1	0	41	2	3	108	9	0	NO	1.1e-05	0.009374	0.011437	0.0104055	-0.0103945	HIGH	HIGH	low	low	low	low
GSM37021	TNBC_210	GSE2034	GPL96	1	0	58	2	12	109	9.08333	0	NO	-0.002151	0.010424	0.012473	0.0114485	-0.0135995	low	low	low	low	low	low
GSM37022	TNBC_211	GSE2034	GPL96	1	0	58	1	12	30	2.5	1	NO	-0.001232	0.008755	0.011631	0.010193	-0.011425	low	low	low	low	low	low
GSM37044	TNBC_212	GSE2034	GPL96	1	0	74	2	3	112	9.33333	0	NO	-0.001217	0.009823	0.013333	0.011578	-0.012795	low	low	low	low	low	low
GSM37045	TNBC_213	GSE2034	GPL96	1	0	43	1	3	120	10	0	NO	-0.000816	0.010059	0.013324	0.0116915	-0.0125075	low	low	low	low	low	low
GSM37047	TNBC_214	GSE2034	GPL96	1	0	44	1	3	108	9	0	NO	-0.003644	0.008095	0.012017	0.010056	-0.0137	low	low	low	low	low	low
GSM37048	TNBC_215	GSE2034	GPL96	1	0	43	1	3	87	7.25	0	NO	-0.001621	0.007933	0.010481	0.009207	-0.010828	HIGH	HIGH	low	low	low	low
GSM37050	TNBC_216	GSE2034	GPL96	1	0	69	1	12	18	1.5	1	NO	-0.001953	0.006356	0.0104	0.008378	-0.010331	HIGH	HIGH	low	low	low	low
GSM37051	TNBC_217	GSE2034	GPL96	1	0	43	2	3	18	1.5	1	NO	-0.000353	0.00784	0.011719	0.0097795	-0.0101325	HIGH	HIGH	low	low	low	low
GSM120649	TNBC_218	GSE5327	GPL96	1	0	53	1	12	120	10	0	NO	-0.002072	0.007827	0.010589	0.009208	-0.01128	HIGH	low	low	low	low	low
GSM120651	TNBC_219	GSE5327	GPL96	1	0	34	2	3	88	7.33333	0	NO	-0.000915	0.009027	0.011446	0.0102365	-0.0111515	HIGH	low	low	low	low	low
GSM120655	TNBC_220	GSE5327	GPL96	1	0	43	2	3	10	0.833333	1	NO	-0.00011	0.009718	0.012782	0.01125	-0.01136	HIGH	low	low	low	low	low
GSM120656	TNBC_221	GSE5327	GPL96	1	0	38	2	3	22	1.83333	1	NO	-0.000958	0.009227	0.011992	0.0106095	-0.0115675	low	low	low	low	low	low
GSM120657	TNBC_222	GSE5327	GPL96	1	0	69	2	3	61	5.08333	0	NO	-0.008332	0.009518	0.013022	0.01127	-0.019602	low	low	low	low	low	low
GSM120658	TNBC_223	GSE5327	GPL96	1	0	42	1	3	120	10	0	NO	0.00048	0.009436	0.011621	0.0105285	-0.0100485	HIGH	HIGH	low	low	low	low
GSM120660	TNBC_224	GSE5327	GPL96	1	0	38	1	3	116	9.66667	0	NO	-0.000723	0.010684	0.014051	0.0123675	-0.0130905	low	low	low	low	low	low
GSM120663	TNBC_225	GSE5327	GPL96	1	0	49	2	3	29	2.41667	1	NO	-0.00207	0.009161	0.012583	0.010872	-0.012942	low	low	low	low	low	low
GSM120666	TNBC_226	GSE5327	GPL96	1	0	34	2	12	87	7.25	0	NO	0.001185	0.009427	0.012898	0.0111625	-0.0099775	HIGH	HIGH	low	low	low	low
GSM120668	TNBC_227	GSE5327	GPL96	1	0	35	1	3	7	0.583333	1	NO	-0.002579	0.009152	0.01101	0.010081	-0.01266	low	low	low	low	low	low
GSM120671	TNBC_228	GSE5327	GPL96	1	0	32	2	12	24	2	1	NO	-0.000571	0.008995	0.01087	0.0099325	-0.0105035	HIGH	HIGH	low	low	low	low
GSM120672	TNBC_229	GSE5327	GPL96	1	0	47	2	12	120	10	0	NO	0.00063	0.010159	0.012596	0.0113775	-0.0107475	HIGH	HIGH	low	low	low	low
GSM120674	TNBC_230	GSE5327	GPL96	1	0	63	2	3	86	7.16667	0	NO	0.000387	0.009283	0.011687	0.010485	-0.010098	HIGH	HIGH	low	low	low	low
GSM120675	TNBC_231	GSE5327	GPL96	1	0	44	1	3	119	9.91667	0	NO	-0.001685	0.009999	0.011824	0.0109115	-0.0125965	low	low	low	low	low	low
GSM120677	TNBC_232	GSE5327	GPL96	1	0	82	2	3	68	5.66667	0	NO	-0.003221	0.007671	0.010509	0.00909	-0.012311	low	low	low	low	low	low
GSM120679	TNBC_233	GSE5327	GPL96	1	0	74	2	3	42	3.5	1	NO	0.001577	0.008365	0.01045	0.0094075	-0.0078305	HIGH	HIGH	HIGH	low	low	low
GSM120682	TNBC_234	GSE5327	GPL96	1	0	58	1	3	76	6.33333	0	NO	-0.005825	0.008915	0.011868	0.0103915	-0.0162165	low	low	low	low	low	low
GSM120683	TNBC_235	GSE5327	GPL96	1	0	63	1	3	120	10	0	NO	-0.001867	0.007522	0.010441	0.0089815	-0.0108485	HIGH	HIGH	low	low	low	low
GSM120684	TNBC_236	GSE5327	GPL96	1	0	44	2	12	120	10	0	NO	-0.001222	0.008659	0.011688	0.0101735	-0.0113955	low	low	low	low	low	low
GSM120685	TNBC_237	GSE5327	GPL96	1	0	57	1	3	88	7.33333	0	NO	0.000138	0.009699	0.011716	0.0107075	-0.0105695	HIGH	HIGH	low	low	low	low
GSM120686	TNBC_238	GSE5327	GPL96	1	0	66	1	3	81	6.75	0	NO	-0.009716	0.00692	0.011239	0.0090795	-0.0187955	low	low	low	low	low	low
GSM120687	TNBC_239	GSE5327	GPL96	1	0	41	2	12	9	0.75	1	NO	-0.000797	0.008386	0.01218	0.010283	-0.01108	HIGH	HIGH	low	low	low	low
GSM120688	TNBC_240	GSE5327	GPL96	1	0	44	2	3	120	10	0	NO	-0.008542	0.008704	0.012381	0.0105425	-0.0190845	low	low	low	low	low	low
GSM120690	TNBC_241	GSE5327	GPL96	1	0	58	2	3	88	7.33333	0	NO	-0.00088	0.007781	0.009968	0.0088745	-0.0097545	HIGH	HIGH	low	low	low	low
GSM120691	TNBC_242	GSE5327	GPL96	1	0	61	2	12	103	8.58333	0	NO	0.001509	0.006775	0.01078	0.0087775	-0.0072685	HIGH	HIGH	HIGH	HIGH	low	low
GSM120692	TNBC_243	GSE5327	GPL96	1	0	39	2	3	89	7.41667	0	NO	-0.000953	0.009056	0.011859	0.0104575	-0.0114105	low	low	low	low	low	low
GSM120695	TNBC_244	GSE5327	GPL96	1	0	38	2	12	90	7.5	0	NO	-0.001132	0.009139	0.011514	0.0103265	-0.0114585	low	low	low	low	low	low
GSM120696	TNBC_245	GSE5327	GPL96	1	0	33	2	3	120	10	0	NO	-0.00317	0.009648	0.011567	0.0106075	-0.0137775	low	low	low	low	low	low
GSM120698	TNBC_246	GSE5327	GPL96	1	0	57	2	12	61	5.08333	0	NO	0.000382	0.009601	0.012165	0.010883	-0.010501	HIGH	HIGH	low	low	low	low
GSM120699	TNBC_247	GSE5327	GPL96	1	0	40	1	3	80	6.66667	0	NO	0.001415	0.009498	0.012274	0.010886	-0.009471	HIGH	HIGH	HIGH	low	low	low
GSM120701	TNBC_248	GSE5327	GPL96	1	0	50	2	3	69	5.75	0	NO	-0.000635	0.009465	0.011542	0.0105035	-0.0111385	HIGH	low	low	low	low	low
GSM120702	TNBC_249	GSE5327	GPL96	1	0	39	2	3	4	0.333333	1	NO	0.003906	0.008318	0.010987	0.0096525	-0.0057465	HIGH	HIGH	HIGH	HIGH	HIGH	HIGH
GSM120703	TNBC_250	GSE5327	GPL96	1	0	59	2	12	91	7.58333	0	NO	-0.000801	0.008327	0.011446	0.0098865	-0.0106875	HIGH	HIGH	low	low	low	low
GSM120705	TNBC_251	GSE5327	GPL96	1	0	73	2	3	83	6.91667	0	NO	-0.001124	0.010394	0.012094	0.011244	-0.012368	low	low	low	low	low	low
GSM120706	TNBC_252	GSE5327	GPL96	1	0	46	1	3	102	8.5	0	NO	0.002395	0.009326	0.012115	0.0107205	-0.0083255	HIGH	HIGH	HIGH	low	low	low
GSM782569	TNBC_253	GSE31519-Frankfurt-2	GPL96	2	0	65	2	12	11	0.916667	1		0.004535	0.009318	0.011022	0.01017	-0.005635	HIGH	HIGH	HIGH	HIGH	HIGH	HIGH
GSM782570	TNBC_254	GSE31519-Frankfurt-2	GPL96	2	1	32	2	3	39	3.25	1		0.000942	0.010658	0.011788	0.011223	-0.010281	HIGH	HIGH	low	low	low	low
GSM782571	TNBC_255	GSE31519-Frankfurt-2	GPL96	2	0	56	2	3	45	3.75	0		0.004205	0.011491	0.012849	0.01217	-0.007965	HIGH	HIGH	HIGH	low	low	low
GSM782572	TNBC_256	GSE31519-Frankfurt-2	GPL96	2	0	55	2	12	45	3.75	0		-0.000313	0.010296	0.012031	0.0111635	-0.0114765	low	low	low	low	low	low
GSM782573	TNBC_257	GSE31519-Frankfurt-2	GPL96	2	1	44	2	12	23	1.91667	1		0.000367	0.009657	0.01138	0.0105185	-0.0101515	HIGH	HIGH	low	low	low	low
GSM782574	TNBC_258	GSE31519-Frankfurt-2	GPL96	2	0	67	2	12	34	2.83333	1		0.002548	0.010597	0.011736	0.0111665	-0.0086185	HIGH	HIGH	HIGH	low	low	low
GSM782575	TNBC_259	GSE31519-Frankfurt-2	GPL96	2	1	46	2	3	15	1.25	1		0.000482	0.008604	0.012745	0.0106745	-0.0101925	HIGH	HIGH	low	low	low	low
GSM782576	TNBC_260	GSE31519-Frankfurt-2	GPL96	2	0	60	2	3	51	4.25	0		0.000627	0.006673	0.009497	0.008085	-0.007458	HIGH	HIGH	HIGH	HIGH	low	low
GSM782577	TNBC_261	GSE31519-Frankfurt-2	GPL96	2	1	63	2	12	44	3.66667	0		0.000579	0.007416	0.010516	0.008966	-0.008387	HIGH	HIGH	HIGH	low	low	low
GSM782578	TNBC_262	GSE31519-Frankfurt-2	GPL96	2	1	60	2	3	30	2.5	0		0.002806	0.008788	0.011197	0.0099925	-0.0071865	HIGH	HIGH	HIGH	HIGH	low	low
GSM782579	TNBC_263	GSE31519-Frankfurt-2	GPL96	2	1	44	2	12	27	2.25	0		0.003411	0.009088	0.012963	0.0110255	-0.0076145	HIGH	HIGH	HIGH	HIGH	low	low
GSM782580	TNBC_264	GSE31519-Frankfurt-2	GPL96	2	1	69	2	12	26	2.16667	0		0.002895	0.009659	0.011661	0.01066	-0.007765	HIGH	HIGH	HIGH	low	low	low
GSM782581	TNBC_265	GSE31519-Frankfurt-2	GPL96	2	1	50	2	3	25	2.08333	0		0.002686	0.008301	0.01088	0.0095905	-0.0069045	HIGH	HIGH	HIGH	HIGH	low	low
GSM782582	TNBC_266	GSE31519-Frankfurt-2	GPL96	2	1	44	2	3	10	0.833333	1		0.003829	0.008958	0.01096	0.009959	-0.00613	HIGH	HIGH	HIGH	HIGH	HIGH	low
GSM782584	TNBC_268	GSE31519-Frankfurt-2	GPL96	2	0	39	2	3	23	1.91667	0		0.001669	0.009192	0.010649	0.0099205	-0.0082515	HIGH	HIGH	HIGH	low	low	low
GSM782585	TNBC_269	GSE31519-Frankfurt-2	GPL96	2	0	41	2	3	23	1.91667	0		0.001685	0.008771	0.010483	0.009627	-0.007942	HIGH	HIGH	HIGH	low	low	low
GSM782586	TNBC_270	GSE31519-Frankfurt-2	GPL96	2	1	44	2	3	23	1.91667	0		0.001618	0.007418	0.010277	0.0088475	-0.0072295	HIGH	HIGH	HIGH	HIGH	low	low
GSM782587	TNBC_271	GSE31519-Frankfurt-2	GPL96	2	1	42	2	12	24	2	0		0.003403	0.008665	0.012042	0.0103535	-0.0069505	HIGH	HIGH	HIGH	HIGH	low	low
GSM232199	TNBC_301	GSE9195	GPL570	1	0	73	1	3	120	10	0	NO	-0.00067	0.007071	0.012412	0.0097415	-0.0104115	HIGH	HIGH	low	low	low	low
GSM232204	TNBC_302	GSE9195	GPL570	1	0	82	1		120	10	0	NO	0.000571	0.007868	0.012573	0.0102205	-0.0096495	HIGH	HIGH	low	low	low	low
GSM282385	TNBC_324	GSE11121	GPL96	1	0	57	2	12	89	7.41667	0	NO	0.003374	0.008955	0.01157	0.0102625	-0.0068885	HIGH	HIGH	HIGH	HIGH	low	low
GSM282398	TNBC_325	GSE11121	GPL96	1	0	50	2	3	15	1.25	1	NO	0.00043	0.012093	0.01457	0.0133315	-0.0129015	low	low	low	low	low	low
GSM282413	TNBC_326	GSE11121	GPL96	1	0	68	1	3	17	1.41667	1	NO	-0.002296	0.006982	0.011053	0.0090175	-0.0113135	HIGH	low	low	low	low	low
GSM282427	TNBC_327	GSE11121	GPL96	1	0	56	2	3	120	10	0	NO	0.004099	0.009233	0.011747	0.01049	-0.006391	HIGH	HIGH	HIGH	HIGH	HIGH	low
GSM282435	TNBC_328	GSE11121	GPL96	1	0	40	2	3	115	9.58333	0	NO	-0.00235	0.007441	0.011744	0.0095925	-0.0119425	low	low	low	low	low	low
GSM282440	TNBC_329	GSE11121	GPL96	1	0	52	2	3	106	8.83333	0	NO	0.000769	0.008211	0.010327	0.009269	-0.0085	HIGH	HIGH	HIGH	low	low	low
GSM282446	TNBC_330	GSE11121	GPL96	1	0	67	1	12	114	9.5	0	NO	0.002019	0.007737	0.011545	0.009641	-0.007622	HIGH	HIGH	HIGH	HIGH	low	low
GSM282454	TNBC_331	GSE11121	GPL96	1	0	43	1	3	8	0.666667	1	NO	-0.000136	0.008775	0.011741	0.010258	-0.010394	HIGH	HIGH	low	low	low	low
GSM282457	TNBC_332	GSE11121	GPL96	1	0	54	1	3	120	10	0	NO	0.001679	0.007683	0.010836	0.0092595	-0.0075805	HIGH	HIGH	HIGH	HIGH	low	low
GSM282464	TNBC_333	GSE11121	GPL96	1	0	49	2	3	120	10	0	NO	-0.000643	0.006876	0.011569	0.0092225	-0.0098655	HIGH	HIGH	low	low	low	low
GSM282465	TNBC_334	GSE11121	GPL96	1	0	55	2	3	90	7.5	0	NO	0.002642	0.00966	0.012018	0.010839	-0.008197	HIGH	HIGH	HIGH	low	low	low
GSM282474	TNBC_335	GSE11121	GPL96	1	0	45	2	3	120	10	0	NO	-0.000802	0.008389	0.011276	0.0098325	-0.0106345	HIGH	HIGH	low	low	low	low
GSM282482	TNBC_336	GSE11121	GPL96	1	0	58	2	12	116	9.66667	1	NO	0.000854	0.007525	0.011354	0.0094395	-0.0085855	HIGH	HIGH	HIGH	low	low	low
GSM282493	TNBC_337	GSE11121	GPL96	1	0	64	2	12	120	10	0	NO	0.000729	0.007065	0.011434	0.0092495	-0.0085205	HIGH	HIGH	HIGH	low	low	low
GSM282497	TNBC_338	GSE11121	GPL96	1	0	65	2	3	93	7.75	0	NO	-0.001166	0.005892	0.011367	0.0086295	-0.0097955	HIGH	HIGH	low	low	low	low
GSM282511	TNBC_339	GSE11121	GPL96	1	0	58	2	3	120	10	0	NO	0.002806	0.008069	0.0121	0.0100845	-0.0072785	HIGH	HIGH	HIGH	HIGH	low	low
GSM282528	TNBC_340	GSE11121	GPL96	1	0	69	1	12	120	10	0	NO	0.000716	0.008864	0.011393	0.0101285	-0.0094125	HIGH	HIGH	HIGH	low	low	low
GSM282535	TNBC_341	GSE11121	GPL96	1	0	34	1	3	37	3.08333	1	NO	0.002142	0.006311	0.010226	0.0082685	-0.0061265	HIGH	HIGH	HIGH	HIGH	HIGH	low
GSM282551	TNBC_342	GSE11121	GPL96	1	0	58	1	12	8	0.666667	1	NO	-0.00165	0.007153	0.011283	0.009218	-0.010868	HIGH	HIGH	low	low	low	low
GSM282565	TNBC_343	GSE11121	GPL96	1	0	55	2	3	78	6.5	1	NO	0.001327	0.007927	0.011252	0.0095895	-0.0082625	HIGH	HIGH	HIGH	low	low	low
GSM282569	TNBC_344	GSE11121	GPL96	1	0	50	2	3	10	0.833333	1	NO	0.001838	0.008229	0.011009	0.009619	-0.007781	HIGH	HIGH	HIGH	low	low	low
b0305	TNBC_345	E_TABM_158	GPL96	1	1	72	2	12	104	8.66667	0	YES	0.001218	0.007721	0.010356	0.0090385	-0.0078205	HIGH	HIGH	HIGH	low	low	low
b0327	TNBC_346	E_TABM_158	GPL96	1	0	57	2	12	120	10	0	YES	0.001153	0.008548	0.010881	0.0097145	-0.0085615	HIGH	HIGH	HIGH	low	low	low
b0338	TNBC_347	E_TABM_158	GPL96	1	0	55	1	12	81	6.75	0	NO	0.000667	0.008595	0.011027	0.009811	-0.009144	HIGH	HIGH	HIGH	low	low	low
b0344	TNBC_348	E_TABM_158	GPL96	1	1	51	1	12	18	1.5	0	NO	0.00103	0.010252	0.011643	0.0109475	-0.0099175	HIGH	HIGH	low	low	low	low
b0359	TNBC_349	E_TABM_158	GPL96	1	0	50	1	12	43	3.58333	1	YES	0.003048	0.009102	0.011751	0.0104265	-0.0073785	HIGH	HIGH	HIGH	HIGH	low	low
b0382	TNBC_350	E_TABM_158	GPL96	1	0	45	1	12	10	0.833333	1	NO	-0.000557	0.010313	0.012997	0.011655	-0.012212	low	low	low	low	low	low
b0387	TNBC_351	E_TABM_158	GPL96	1	0	47	2	3	101	8.41667	0	YES	-0.000933	0.009323	0.012156	0.0107395	-0.0116725	low	low	low	low	low	low
b0433	TNBC_352	E_TABM_158	GPL96	1	0	60	2	3	37	3.08333	1	YES	-0.001848	0.009016	0.012009	0.0105125	-0.0123605	low	low	low	low	low	low
b0494	TNBC_353	E_TABM_158	GPL96	1	0	44	2		120	10	0	YES	-0.002988	0.00887	0.011965	0.0104175	-0.0134055	low	low	low	low	low	low
b0504	TNBC_354	E_TABM_158	GPL96	1	1	49	2	3	120	10	0	YES	0.000264	0.009035	0.011937	0.010486	-0.010222	HIGH	HIGH	low	low	low	low
b0554	TNBC_355	E_TABM_158	GPL96	1	1	43	2	12	53	4.41667	0	YES	0.001529	0.007637	0.010723	0.00918	-0.007651	HIGH	HIGH	HIGH	HIGH	low	low
b0574	TNBC_356	E_TABM_158	GPL96	1	0	69	1	12	83	6.91667	0	NO	-0.002178	0.008623	0.011174	0.0098985	-0.0120765	low	low	low	low	low	low
b0667	TNBC_357	E_TABM_158	GPL96	1	0	44	2	3	120	10	0	YES	-0.000431	0.007921	0.010595	0.009258	-0.009689	HIGH	HIGH	low	low	low	low
s0004	TNBC_358	E_TABM_158	GPL96	1	1	54	2	3	16	1.33333	1	YES	0.001464	0.008347	0.011141	0.009744	-0.00828	HIGH	HIGH	HIGH	low	low	low
s0013	TNBC_359	E_TABM_158	GPL96	1	1	40	2	12	117	9.75	0	YES	-0.000511	0.009744	0.012033	0.0108885	-0.0113995	low	low	low	low	low	low
s0071	TNBC_360	E_TABM_158	GPL96	1	1	39	1	3	4	0.333333	1	YES	-0.000511	0.008256	0.011683	0.0099695	-0.0104805	HIGH	HIGH	low	low	low	low
s0101	TNBC_361	E_TABM_158	GPL96	1	1	50	2	3	103	8.58333	0	YES	-0.000746	0.008118	0.011019	0.0095685	-0.0103145	HIGH	HIGH	low	low	low	low
s0136	TNBC_362	E_TABM_158	GPL96	1	0	36	1	12	120	10	0	NO	-0.001328	0.006939	0.01044	0.0086895	-0.0100175	HIGH	HIGH	low	low	low	low
s0138	TNBC_363	E_TABM_158	GPL96	1	1	74	1	3	98	8.16667	0	YES	-0.001364	0.008236	0.011413	0.0098245	-0.0111885	HIGH	low	low	low	low	low
s0176	TNBC_364	E_TABM_158	GPL96	1	1	50	2	12	119	9.91667	0	YES	-0.012019	0.009955	0.011007	0.010481	-0.0225	low	low	low	low	low	low
s0183	TNBC_365	E_TABM_158	GPL96	1	0	63	2		25	2.08333	0	YES	0.001912	0.009333	0.012307	0.01082	-0.008908	HIGH	HIGH	HIGH	low	low	low
s0210	TNBC_366	E_TABM_158	GPL96	1	0	51	2	3	94	7.83333	0	NO	-0.000853	0.009534	0.012169	0.0108515	-0.0117045	low	low	low	low	low	low
s1616	TNBC_367	E_TABM_158	GPL96	1	1	72	2		69	5.75	0	NO	4e-06	0.011834	0.014494	0.013164	-0.01316	low	low	low	low	low	low
GSM782588	TNBC_418	GSE31519-Frankfurt-3	GPL96	1	0	59	1	12	56	4.66667	0	NO	0.003826	0.007588	0.010589	0.0090885	-0.0052625	HIGH	HIGH	HIGH	HIGH	HIGH	HIGH
GSM782589	TNBC_419	GSE31519-Frankfurt-3	GPL96	1	1	62	2	3	66	5.5	1	NO	0.003293	0.008819	0.011604	0.0102115	-0.0069185	HIGH	HIGH	HIGH	HIGH	low	low
GSM305166	TNBC_420	GSE12093	GPL96	1	0				101	8.41667	0	NO	-0.003168	0.009961	0.011939	0.01095	-0.014118	low	low	low	low	low	low
GSM177925	TNBC_484	GSE7390	GPL96	1	0	52	2	3	120	10	0	NO	0.001741	0.007728	0.010524	0.009126	-0.007385	HIGH	HIGH	HIGH	HIGH	low	low
GSM177935	TNBC_485	GSE7390	GPL96	1	0	37	2	3	14	1.16667	1	NO	-0.000535	0.008286	0.010683	0.0094845	-0.0100195	HIGH	HIGH	low	low	low	low
GSM177937	TNBC_486	GSE7390	GPL96	1	0	53	2	3	103	8.58333	1	NO	0.001292	0.009042	0.010903	0.0099725	-0.0086805	HIGH	HIGH	HIGH	low	low	low
GSM177943	TNBC_487	GSE7390	GPL96	1	0	39	1	12	108	9	0	NO	0.001879	0.008174	0.011094	0.009634	-0.007755	HIGH	HIGH	HIGH	HIGH	low	low
GSM177944	TNBC_488	GSE7390	GPL96	1	0	52	2	12	18	1.5	1	NO	0.004807	0.007396	0.009491	0.0084435	-0.0036365	HIGH	HIGH	HIGH	HIGH	HIGH	HIGH
GSM177954	TNBC_489	GSE7390	GPL96	1	0	37	2	12	26	2.16667	1	NO	-0.000131	0.007665	0.011484	0.0095745	-0.0097055	HIGH	HIGH	low	low	low	low
GSM177956	TNBC_490	GSE7390	GPL96	1	0	40	2	3	17	1.41667	1	NO	0.002027	0.007922	0.010483	0.0092025	-0.0071755	HIGH	HIGH	HIGH	HIGH	low	low
GSM177963	TNBC_491	GSE7390	GPL96	1	0	45	2	3	57	4.75	0	NO	-0.000143	0.007766	0.011172	0.009469	-0.009612	HIGH	HIGH	low	low	low	low
GSM177966	TNBC_492	GSE7390	GPL96	1	0	40	2	3	51	4.25	0	NO	0.001383	0.007659	0.009938	0.0087985	-0.0074155	HIGH	HIGH	HIGH	HIGH	low	low
GSM177970	TNBC_493	GSE7390	GPL96	1	0	47	1	3	108	9	0	NO	0.000447	0.008787	0.012417	0.010602	-0.010155	HIGH	HIGH	low	low	low	low
GSM177885	TNBC_494	GSE7390	GPL96	1	0	57	2	3	24	2	1	NO	0.001301	0.006711	0.010457	0.008584	-0.007283	HIGH	HIGH	HIGH	HIGH	low	low
GSM177897	TNBC_495	GSE7390	GPL96	1	0	46	2	3	120	10	0	NO	0.002369	0.007004	0.009704	0.008354	-0.005985	HIGH	HIGH	HIGH	HIGH	HIGH	HIGH
GSM177898	TNBC_496	GSE7390	GPL96	1	0	57	2	12	93	7.75	1	NO	0.003018	0.009156	0.011236	0.010196	-0.007178	HIGH	HIGH	HIGH	HIGH	low	low
GSM177899	TNBC_497	GSE7390	GPL96	1	0	33	2	3	15	1.25	1	NO	-0.000341	0.009003	0.011777	0.01039	-0.010731	HIGH	HIGH	low	low	low	low
GSM177903	TNBC_498	GSE7390	GPL96	1	0	57	2	12	60	5	1	NO	0.003504	0.008695	0.011457	0.010076	-0.006572	HIGH	HIGH	HIGH	HIGH	HIGH	low
GSM177909	TNBC_499	GSE7390	GPL96	1	0	58	2	3	4	0.333333	1	NO	0.001766	0.009716	0.01123	0.010473	-0.008707	HIGH	HIGH	HIGH	low	low	low
GSM177913	TNBC_500	GSE7390	GPL96	1	0	47	2	3	120	10	0	NO	0.001811	0.008951	0.011348	0.0101495	-0.0083385	HIGH	HIGH	HIGH	low	low	low
GSM177988	TNBC_501	GSE7390	GPL96	1	0	43	2	3	88	7.33333	0	NO	-0.000149	0.007515	0.010924	0.0092195	-0.0093685	HIGH	HIGH	HIGH	low	low	low
GSM177999	TNBC_502	GSE7390	GPL96	1	0	43	2	12	13	1.08333	1	NO	-0.001556	0.008768	0.01157	0.010169	-0.011725	low	low	low	low	low	low
GSM178003	TNBC_503	GSE7390	GPL96	1	0	43	2	3	95	7.91667	1	NO	0.000825	0.008849	0.010474	0.0096615	-0.0088365	HIGH	HIGH	HIGH	low	low	low
GSM178009	TNBC_504	GSE7390	GPL96	1	0	53	2	3	9	0.75	1	NO	0.004793	0.010211	0.011484	0.0108475	-0.0060545	HIGH	HIGH	HIGH	HIGH	HIGH	HIGH
GSM178012	TNBC_505	GSE7390	GPL96	1	0	38	2	3	120	10	0	NO	0.001039	0.009171	0.011856	0.0105135	-0.0094745	HIGH	HIGH	HIGH	low	low	low
GSM178021	TNBC_506	GSE7390	GPL96	1	0	33	2	3	120	10	0	NO	0.000772	0.009875	0.012293	0.011084	-0.010312	HIGH	HIGH	low	low	low	low
GSM178023	TNBC_507	GSE7390	GPL96	1	0	42	2	3	120	10	0	NO	-0.002072	0.009571	0.010883	0.010227	-0.012299	low	low	low	low	low	low
GSM178058	TNBC_508	GSE7390	GPL96	1	0	46	2	3	120	10	0	NO	0.000967	0.009617	0.011897	0.010757	-0.00979	HIGH	HIGH	low	low	low	low
GSM178065	TNBC_509	GSE7390	GPL96	1	0	47	2	3	120	10	0	NO	0.001349	0.007248	0.010581	0.0089145	-0.0075655	HIGH	HIGH	HIGH	HIGH	low	low
GSM178075	TNBC_510	GSE7390	GPL96	1	0	48	2	3	95	7.91667	0	NO	0.002681	0.009003	0.012063	0.010533	-0.007852	HIGH	HIGH	HIGH	low	low	low
GSM178078	TNBC_511	GSE7390	GPL96	1	0	39	2	3	120	10	0	NO	0.003514	0.009824	0.012917	0.0113705	-0.0078565	HIGH	HIGH	HIGH	low	low	low
GSM178079	TNBC_512	GSE7390	GPL96	1	0	46	2	3	13	1.08333	1	NO	0.001941	0.007959	0.010588	0.0092735	-0.0073325	HIGH	HIGH	HIGH	HIGH	low	low
GSM178082	TNBC_513	GSE7390	GPL96	1	0	39	2	3	44	3.66667	1	NO	0.003615	0.006067	0.010475	0.008271	-0.004656	HIGH	HIGH	HIGH	HIGH	HIGH	HIGH
GSM177978	TNBC_514	GSE7390	GPL96	1	0	47	2	3	120	10	0	NO	0.00234	0.00964	0.011656	0.010648	-0.008308	HIGH	HIGH	HIGH	low	low	low
GSM177979	TNBC_515	GSE7390	GPL96	1	0	39	2	3	84	7	1	NO	-0.000246	0.007855	0.010853	0.009354	-0.0096	HIGH	HIGH	HIGH	low	low	low
GSM177980	TNBC_516	GSE7390	GPL96	1	0	32	2	3	120	10	0	NO	-0.002006	0.009007	0.012146	0.0105765	-0.0125825	low	low	low	low	low	low
GSM177985	TNBC_517	GSE7390	GPL96	1	0	45	2	3	120	10	0	NO	-0.000464	0.006682	0.01087	0.008776	-0.00924	HIGH	HIGH	HIGH	low	low	low
GSM177993	TNBC_518	GSE7390	GPL96	1	0	38	1	12	9	0.75	1	NO	-0.001727	0.007098	0.011157	0.0091275	-0.0108545	HIGH	HIGH	low	low	low	low
GSM177994	TNBC_519	GSE7390	GPL96	1	0	47	1	12	42	3.5	0	NO	-0.000932	0.00653	0.011121	0.0088255	-0.0097575	HIGH	HIGH	low	low	low	low
GSM178013	TNBC_520	GSE7390	GPL96	1	0	40	1	3	120	10	0	NO	-0.002433	0.007882	0.010428	0.009155	-0.011588	low	low	low	low	low	low
GSM178016	TNBC_521	GSE7390	GPL96	1	0	40	2	12	120	10	0	NO	0.002109	0.008255	0.010951	0.009603	-0.007494	HIGH	HIGH	HIGH	HIGH	low	low
GSM178034	TNBC_522	GSE7390	GPL96	1	0	32	1	12	120	10	0	NO	0.000548	0.008831	0.011265	0.010048	-0.0095	HIGH	HIGH	HIGH	low	low	low
GSM178035	TNBC_523	GSE7390	GPL96	1	0	50	1	3	120	10	0	NO	0.000753	0.007823	0.010505	0.009164	-0.008411	HIGH	HIGH	HIGH	low	low	low
GSM308259	TNBC_524	GSE12276	GPL570	1		61	2	3	13	1.08333	1	NO	0.002654	0.009224	0.011878	0.010551	-0.007897	HIGH	HIGH	HIGH	low	low	low
GSM308261	TNBC_525	GSE12276	GPL570	1		55	2	3	18	1.5	1	NO	0.003381	0.008917	0.011684	0.0103005	-0.0069195	HIGH	HIGH	HIGH	HIGH	low	low
GSM308271	TNBC_526	GSE12276	GPL570	1		50	1	12	29	2.41667	1	NO	0.000139	0.009159	0.011296	0.0102275	-0.0100885	HIGH	HIGH	low	low	low	low
GSM308272	TNBC_527	GSE12276	GPL570	1		56	2	3	14	1.16667	1	NO	0.00307	0.00838	0.011173	0.0097765	-0.0067065	HIGH	HIGH	HIGH	HIGH	HIGH	low
GSM308273	TNBC_528	GSE12276	GPL570	1		55	1	12	19	1.58333	1	NO	0.002293	0.00934	0.011754	0.010547	-0.008254	HIGH	HIGH	HIGH	low	low	low
GSM308275	TNBC_529	GSE12276	GPL570	1		39	2	3	7	0.583333	1	NO	0.000792	0.008215	0.011529	0.009872	-0.00908	HIGH	HIGH	HIGH	low	low	low
GSM308280	TNBC_530	GSE12276	GPL570	1		51	2	12	16	1.33333	1	NO	0.002235	0.007685	0.010588	0.0091365	-0.0069015	HIGH	HIGH	HIGH	HIGH	low	low
GSM308281	TNBC_531	GSE12276	GPL570	1		66	1	3	5	0.416667	1	NO	0.001281	0.007237	0.010438	0.0088375	-0.0075565	HIGH	HIGH	HIGH	HIGH	low	low
GSM308283	TNBC_532	GSE12276	GPL570	1		55	1	3	13	1.08333	1	NO	0.003173	0.009946	0.01233	0.011138	-0.007965	HIGH	HIGH	HIGH	low	low	low
GSM308285	TNBC_533	GSE12276	GPL570	1		50	2	3	7	0.583333	1	NO	0.000545	0.008641	0.011897	0.010269	-0.009724	HIGH	HIGH	low	low	low	low
GSM308290	TNBC_534	GSE12276	GPL570	1		62	2	3	6	0.5	1	NO	0.004154	0.00991	0.011825	0.0108675	-0.0067135	HIGH	HIGH	HIGH	HIGH	HIGH	low
GSM308295	TNBC_535	GSE12276	GPL570	1		63	2	3	11	0.916667	1	NO	0.000306	0.009415	0.011513	0.010464	-0.010158	HIGH	HIGH	low	low	low	low
GSM308301	TNBC_536	GSE12276	GPL570	1		42	1	12	15	1.25	1	YES	0.001854	0.008343	0.010981	0.009662	-0.007808	HIGH	HIGH	HIGH	low	low	low
GSM308307	TNBC_537	GSE12276	GPL570	1		36	2	3	29	2.41667	1	NO	0.002699	0.009309	0.011432	0.0103705	-0.0076715	HIGH	HIGH	HIGH	HIGH	low	low
GSM308309	TNBC_538	GSE12276	GPL570	1		42	2	12	20	1.66667	1	NO	0.000944	0.008229	0.010689	0.009459	-0.008515	HIGH	HIGH	HIGH	low	low	low
GSM308311	TNBC_539	GSE12276	GPL570	1		57	2	12	36	3	1	NO	-6.2e-05	0.010279	0.012783	0.011531	-0.011593	low	low	low	low	low	low
GSM308312	TNBC_540	GSE12276	GPL570	1		44	2	12	115	9.58333	1	NO	0.000217	0.008975	0.01159	0.0102825	-0.0100655	HIGH	HIGH	low	low	low	low
GSM308313	TNBC_541	GSE12276	GPL570	1					4	0.333333	1		0.005428	0.008618	0.011115	0.0098665	-0.0044385	HIGH	HIGH	HIGH	HIGH	HIGH	HIGH
GSM308314	TNBC_542	GSE12276	GPL570	1		58	2	3	8	0.666667	1	NO	0.002718	0.009052	0.011809	0.0104305	-0.0077125	HIGH	HIGH	HIGH	HIGH	low	low
GSM308316	TNBC_543	GSE12276	GPL570	1		43	1	3	0	0	1	NO	-0.000981	0.006679	0.010208	0.0084435	-0.0094245	HIGH	HIGH	HIGH	low	low	low
GSM308324	TNBC_544	GSE12276	GPL570	1		57	2	3	14	1.16667	1	NO	0.00311	0.010276	0.01307	0.011673	-0.008563	HIGH	HIGH	HIGH	low	low	low
GSM308328	TNBC_545	GSE12276	GPL570	1		52	2	3	16	1.33333	1	NO	-0.000307	0.008542	0.011592	0.010067	-0.010374	HIGH	HIGH	low	low	low	low
GSM308329	TNBC_546	GSE12276	GPL570	1		40	2	3	1	0.0833333	1		0.000832	0.008397	0.010874	0.0096355	-0.0088035	HIGH	HIGH	HIGH	low	low	low
GSM308330	TNBC_547	GSE12276	GPL570	1		31	2	3	0	0	1		0.003023	0.00721	0.010861	0.0090355	-0.0060125	HIGH	HIGH	HIGH	HIGH	HIGH	HIGH
GSM308333	TNBC_548	GSE12276	GPL570	1		30	1	3	18	1.5	1	NO	0.001376	0.00747	0.011347	0.0094085	-0.0080325	HIGH	HIGH	HIGH	low	low	low
GSM308335	TNBC_549	GSE12276	GPL570	1		38	2	12	50	4.16667	1	NO	0.000831	0.009996	0.013301	0.0116485	-0.0108175	HIGH	HIGH	low	low	low	low
GSM308336	TNBC_550	GSE12276	GPL570	1		28	2	12	8	0.666667	1	NO	0.002886	0.008913	0.012581	0.010747	-0.007861	HIGH	HIGH	HIGH	low	low	low
GSM308338	TNBC_551	GSE12276	GPL570	1					10	0.833333	1		0.002262	0.009302	0.011449	0.0103755	-0.0081135	HIGH	HIGH	HIGH	low	low	low
GSM308339	TNBC_552	GSE12276	GPL570	1		49	2	3	3	0.25	1	NO	-0.002646	0.00668	0.010442	0.008561	-0.011207	HIGH	low	low	low	low	low
GSM308340	TNBC_553	GSE12276	GPL570	1		46	2	12	60	5	1	NO	0.00312	0.009409	0.013214	0.0113115	-0.0081915	HIGH	HIGH	HIGH	low	low	low
GSM308341	TNBC_554	GSE12276	GPL570	1		57	2	12	17	1.41667	1	NO	0.002874	0.00776	0.011382	0.009571	-0.006697	HIGH	HIGH	HIGH	HIGH	HIGH	low
GSM308344	TNBC_555	GSE12276	GPL570	1		79	2	12	6	0.5	1	NO	0.002757	0.008853	0.011329	0.010091	-0.007334	HIGH	HIGH	HIGH	HIGH	low	low
GSM308346	TNBC_556	GSE12276	GPL570	1		69	2	3	13	1.08333	1	NO	0.005072	0.008956	0.011578	0.010267	-0.005195	HIGH	HIGH	HIGH	HIGH	HIGH	HIGH
GSM308348	TNBC_557	GSE12276	GPL570	1		39	2	3	25	2.08333	1	YES	0.002512	0.00865	0.011439	0.0100445	-0.0075325	HIGH	HIGH	HIGH	HIGH	low	low
GSM308349	TNBC_558	GSE12276	GPL570	1		51	2	3	4	0.333333	1	NO	0.003703	0.008536	0.011278	0.009907	-0.006204	HIGH	HIGH	HIGH	HIGH	HIGH	low
GSM308350	TNBC_559	GSE12276	GPL570	1		65		3	15	1.25	1	NO	0.002958	0.009336	0.012157	0.0107465	-0.0077885	HIGH	HIGH	HIGH	low	low	low
GSM308352	TNBC_560	GSE12276	GPL570	1		44	2	3	0	0	1		0.001583	0.007935	0.010929	0.009432	-0.007849	HIGH	HIGH	HIGH	low	low	low
GSM308354	TNBC_561	GSE12276	GPL570	1		35	1	3	21	1.75	1	NO	0.003307	0.007647	0.011066	0.0093565	-0.0060495	HIGH	HIGH	HIGH	HIGH	HIGH	HIGH
GSM308356	TNBC_562	GSE12276	GPL570	1		39	2	3	18	1.5	1	YES	0.001848	0.007718	0.010551	0.0091345	-0.0072865	HIGH	HIGH	HIGH	HIGH	low	low
GSM308364	TNBC_563	GSE12276	GPL570	1		44	1	12	29	2.41667	1	NO	0.002635	0.006318	0.009703	0.0080105	-0.0053755	HIGH	HIGH	HIGH	HIGH	HIGH	HIGH
GSM308374	TNBC_564	GSE12276	GPL570	1		51	2	3	6	0.5	1	NO	0.001779	0.008789	0.012342	0.0105655	-0.0087865	HIGH	HIGH	HIGH	low	low	low
GSM308376	TNBC_565	GSE12276	GPL570	1		56	2	3	6	0.5	1	NO	0.001892	0.009159	0.012513	0.010836	-0.008944	HIGH	HIGH	HIGH	low	low	low
GSM308377	TNBC_566	GSE12276	GPL570	1		28	2	3	19	1.58333	1	YES	0.003442	0.009218	0.012308	0.010763	-0.007321	HIGH	HIGH	HIGH	HIGH	low	low
GSM308378	TNBC_567	GSE12276	GPL570	1		41	2	3	15	1.25	1	NO	0.001215	0.007934	0.011519	0.0097265	-0.0085115	HIGH	HIGH	HIGH	low	low	low
GSM308380	TNBC_568	GSE12276	GPL570	1		56	2	3	7	0.583333	1	NO	0.003569	0.008618	0.011199	0.0099085	-0.0063395	HIGH	HIGH	HIGH	HIGH	HIGH	low
GSM308388	TNBC_569	GSE12276	GPL570	1		37	1	3	17	1.41667	1	YES	0.002833	0.009065	0.011264	0.0101645	-0.0073315	HIGH	HIGH	HIGH	HIGH	low	low
GSM308391	TNBC_570	GSE12276	GPL570	1					7	0.583333	1		0.00017	0.008486	0.011033	0.0097595	-0.0095895	HIGH	HIGH	HIGH	low	low	low
GSM308392	TNBC_571	GSE12276	GPL570	1					6	0.5	1		0.001058	0.008192	0.012045	0.0101185	-0.0090605	HIGH	HIGH	HIGH	low	low	low
GSM308393	TNBC_572	GSE12276	GPL570	1		40	2	3	33	2.75	1	NO	-8e-05	0.007407	0.011263	0.009335	-0.009415	HIGH	HIGH	HIGH	low	low	low
GSM308394	TNBC_573	GSE12276	GPL570	1		34	2	3	22	1.83333	1	YES	0.002306	0.010456	0.01308	0.011768	-0.009462	HIGH	HIGH	HIGH	low	low	low
GSM308404	TNBC_574	GSE12276	GPL570	1		50	2	3	8	0.666667	1	NO	-0.000182	0.008349	0.011435	0.009892	-0.010074	HIGH	HIGH	low	low	low	low
GSM308405	TNBC_575	GSE12276	GPL570	1					24	2	1		0.004372	0.008731	0.011704	0.0102175	-0.0058455	HIGH	HIGH	HIGH	HIGH	HIGH	HIGH
GSM308407	TNBC_576	GSE12276	GPL570	1		40	1	3	94	7.83333	1	NO	0.00043	0.008631	0.011176	0.0099035	-0.0094735	HIGH	HIGH	HIGH	low	low	low
GSM308408	TNBC_577	GSE12276	GPL570	1		45	2	12	4	0.333333	1	NO	0.00243	0.009206	0.011758	0.010482	-0.008052	HIGH	HIGH	HIGH	low	low	low
GSM308438	TNBC_578	GSE12276	GPL570	1		63	2	12	35	2.91667	1	NO	0.005268	0.009944	0.011504	0.010724	-0.005456	HIGH	HIGH	HIGH	HIGH	HIGH	HIGH
GSM308449	TNBC_579	GSE12276	GPL570	1		56	2	3	47	3.91667	1	NO	0.004428	0.008488	0.0107	0.009594	-0.005166	HIGH	HIGH	HIGH	HIGH	HIGH	HIGH

## Sheet: Quantiles_HID
		-0.024863	0
		-0.024863	0.00261097
		-0.0225	0.00261097
		-0.0225	0.00522193
		-0.019602	0.00522193
		-0.019602	0.0078329
		-0.0192145	0.0078329
		-0.0192145	0.0104439
		-0.0190845	0.0104439
		-0.0190845	0.0130548
		-0.0187955	0.0130548
		-0.0187955	0.0156658
		-0.018493	0.0156658
		-0.018493	0.0182768
		-0.0184305	0.0182768
		-0.0184305	0.0208877
		-0.0174005	0.0208877
		-0.0174005	0.0234987
		-0.0162165	0.0234987
		-0.0162165	0.0261097
		-0.0157145	0.0261097
		-0.0157145	0.0287206
		-0.0154295	0.0287206
		-0.0154295	0.0313316
		-0.014676	0.0313316
		-0.014676	0.0339426
		-0.0146435	0.0339426
		-0.0146435	0.0365535
		-0.014333	0.0365535
		-0.014333	0.0391645
		-0.0142225	0.0391645
		-0.0142225	0.0417755
		-0.014118	0.0417755
		-0.014118	0.0443864
		-0.013936	0.0443864
		-0.013936	0.0469974
		-0.01393	0.0469974
		-0.01393	0.0496084
		-0.0138425	0.0496084
		-0.0138425	0.0522193
		-0.0137775	0.0522193
		-0.0137775	0.0548303
		-0.0137155	0.0548303
		-0.0137155	0.0574413
		-0.0137	0.0574413
		-0.0137	0.0600522
		-0.013655	0.0600522
		-0.013655	0.0626632
		-0.0136415	0.0626632
		-0.0136415	0.0652742
		-0.013638	0.0652742
		-0.013638	0.0678851
		-0.013603	0.0678851
		-0.013603	0.0704961
		-0.0135995	0.0704961
		-0.0135995	0.073107
		-0.0135305	0.073107
		-0.0135305	0.075718
		-0.0134055	0.075718
		-0.0134055	0.078329
		-0.0132835	0.078329
		-0.0132835	0.0809399
		-0.013268	0.0809399
		-0.013268	0.0835509
		-0.01316	0.0835509
		-0.01316	0.0861619
		-0.0131445	0.0861619
		-0.0131445	0.0887728
		-0.0130905	0.0887728
		-0.0130905	0.0913838
		-0.0130405	0.0913838
		-0.0130405	0.0939948
		-0.012942	0.0939948
		-0.012942	0.0966057
		-0.0129015	0.0966057
		-0.0129015	0.0992167
		-0.01288	0.0992167
		-0.01288	0.101828
		-0.012846	0.101828
		-0.012846	0.104439
		-0.012795	0.104439
		-0.012795	0.10705
		-0.0127885	0.10705
		-0.0127885	0.109661
		-0.0127255	0.109661
		-0.0127255	0.112272
		-0.01266	0.112272
		-0.01266	0.114883
		-0.0125965	0.114883
		-0.0125965	0.117493
		-0.0125825	0.117493
		-0.0125825	0.120104
		-0.0125385	0.120104
		-0.0125385	0.122715
		-0.0125075	0.122715
		-0.0125075	0.125326
		-0.012501	0.125326
		-0.012501	0.127937
		-0.0124975	0.127937
		-0.0124975	0.130548
		-0.012484	0.130548
		-0.012484	0.133159
		-0.012405	0.133159
		-0.012405	0.13577
		-0.012368	0.13577
		-0.012368	0.138381
		-0.0123605	0.138381
		-0.0123605	0.140992
		-0.012315	0.140992
		-0.012315	0.143603
		-0.012311	0.143603
		-0.012311	0.146214
		-0.012302	0.146214
		-0.012302	0.148825
		-0.012299	0.148825
		-0.012299	0.151436
		-0.0122705	0.151436
		-0.0122705	0.154047
		-0.012214	0.154047
		-0.012214	0.156658
		-0.012212	0.156658
		-0.012212	0.159269
		-0.0121695	0.159269
		-0.0121695	0.16188
		-0.0121555	0.16188
		-0.0121555	0.164491
		-0.0120765	0.164491
		-0.0120765	0.167102
		-0.012025	0.167102
		-0.012025	0.169713
		-0.0119425	0.169713
		-0.0119425	0.172324
		-0.0119155	0.172324
		-0.0119155	0.174935
		-0.0119055	0.174935
		-0.0119055	0.177546
		-0.0118985	0.177546
		-0.0118985	0.180157
		-0.0118575	0.180157
		-0.0118575	0.182768
		-0.011833	0.182768
		-0.011833	0.185379
		-0.011794	0.185379
		-0.011794	0.18799
		-0.0117795	0.18799
		-0.0117795	0.190601
		-0.011725	0.190601
		-0.011725	0.193211
		-0.0117045	0.193211
		-0.0117045	0.195822
		-0.0116835	0.195822
		-0.0116835	0.198433
		-0.0116835	0.198433
		-0.0116835	0.201044
		-0.0116725	0.201044
		-0.0116725	0.203655
		-0.011593	0.203655
		-0.011593	0.206266
		-0.011588	0.206266
		-0.011588	0.208877
		-0.0115675	0.208877
		-0.0115675	0.211488
		-0.0115285	0.211488
		-0.0115285	0.214099
		-0.0115285	0.214099
		-0.0115285	0.21671
		-0.011527	0.21671
		-0.011527	0.219321
		-0.0114765	0.219321
		-0.0114765	0.221932
		-0.0114675	0.221932
		-0.0114675	0.224543
		-0.0114585	0.224543
		-0.0114585	0.227154
		-0.011441	0.227154
		-0.011441	0.229765
		-0.0114395	0.229765
		-0.0114395	0.232376
		-0.0114255	0.232376
		-0.0114255	0.234987
		-0.011425	0.234987
		-0.011425	0.237598
		-0.0114105	0.237598
		-0.0114105	0.240209
		-0.0113995	0.240209
		-0.0113995	0.24282
		-0.0113955	0.24282
		-0.0113955	0.245431
		-0.0113615	0.245431
		-0.0113615	0.248042
		-0.01136	0.248042
		-0.01136	0.250653
		-0.011356	0.250653
		-0.011356	0.253264
		-0.011334	0.253264
		-0.011334	0.255875
		-0.0113175	0.255875
		-0.0113175	0.258486
		-0.0113135	0.258486
		-0.0113135	0.261097
		-0.011295	0.261097
		-0.011295	0.263708
		-0.01128	0.263708
		-0.01128	0.266319
		-0.011224	0.266319
		-0.011224	0.26893
		-0.011207	0.26893
		-0.011207	0.27154
		-0.0111885	0.27154
		-0.0111885	0.274151
		-0.0111755	0.274151
		-0.0111755	0.276762
		-0.0111515	0.276762
		-0.0111515	0.279373
		-0.011142	0.279373
		-0.011142	0.281984
		-0.0111385	0.281984
		-0.0111385	0.284595
		-0.011116	0.284595
		-0.011116	0.287206
		-0.01108	0.287206
		-0.01108	0.289817
		-0.011058	0.289817
		-0.011058	0.292428
		-0.0110475	0.292428
		-0.0110475	0.295039
		-0.01098	0.295039
		-0.01098	0.29765
		-0.010895	0.29765
		-0.010895	0.300261
		-0.010868	0.300261
		-0.010868	0.302872
		-0.0108545	0.302872
		-0.0108545	0.305483
		-0.0108485	0.305483
		-0.0108485	0.308094
		-0.010828	0.308094
		-0.010828	0.310705
		-0.0108175	0.310705
		-0.0108175	0.313316
		-0.010811	0.313316
		-0.010811	0.315927
		-0.0107735	0.315927
		-0.0107735	0.318538
		-0.0107575	0.318538
		-0.0107575	0.321149
		-0.0107475	0.321149
		-0.0107475	0.32376
		-0.010731	0.32376
		-0.010731	0.326371
		-0.0106875	0.326371
		-0.0106875	0.328982
		-0.0106345	0.328982
		-0.0106345	0.331593
		-0.010624	0.331593
		-0.010624	0.334204
		-0.0105695	0.334204
		-0.0105695	0.336815
		-0.010551	0.336815
		-0.010551	0.339426
		-0.0105035	0.339426
		-0.0105035	0.342037
		-0.010501	0.342037
		-0.010501	0.344648
		-0.0104805	0.344648
		-0.0104805	0.347258
		-0.010455	0.347258
		-0.010455	0.349869
		-0.0104115	0.349869
		-0.0104115	0.35248
		-0.0104105	0.35248
		-0.0104105	0.355091
		-0.0103945	0.355091
		-0.0103945	0.357702
		-0.010394	0.357702
		-0.010394	0.360313
		-0.0103935	0.360313
		-0.0103935	0.362924
		-0.010374	0.362924
		-0.010374	0.365535
		-0.0103405	0.365535
		-0.0103405	0.368146
		-0.010331	0.368146
		-0.010331	0.370757
		-0.0103145	0.370757
		-0.0103145	0.373368
		-0.010312	0.373368
		-0.010312	0.375979
		-0.010281	0.375979
		-0.010281	0.37859
		-0.0102425	0.37859
		-0.0102425	0.381201
		-0.010222	0.381201
		-0.010222	0.383812
		-0.0102	0.383812
		-0.0102	0.386423
		-0.0101925	0.386423
		-0.0101925	0.389034
		-0.010158	0.389034
		-0.010158	0.391645
		-0.010155	0.391645
		-0.010155	0.394256
		-0.0101515	0.394256
		-0.0101515	0.396867
		-0.0101495	0.396867
		-0.0101495	0.399478
		-0.0101325	0.399478
		-0.0101325	0.402089
		-0.010117	0.402089
		-0.010117	0.4047
		-0.010098	0.4047
		-0.010098	0.407311
		-0.0100885	0.407311
		-0.0100885	0.409922
		-0.010074	0.409922
		-0.010074	0.412533
		-0.0100655	0.412533
		-0.0100655	0.415144
		-0.0100485	0.415144
		-0.0100485	0.417755
		-0.010032	0.417755
		-0.010032	0.420366
		-0.0100295	0.420366
		-0.0100295	0.422977
		-0.0100195	0.422977
		-0.0100195	0.425587
		-0.0100175	0.425587
		-0.0100175	0.428198
		-0.0099965	0.428198
		-0.0099965	0.430809
		-0.009995	0.430809
		-0.009995	0.43342
		-0.0099775	0.43342
		-0.0099775	0.436031
		-0.009977	0.436031
		-0.009977	0.438642
		-0.009951	0.438642
		-0.009951	0.441253
		-0.009941	0.441253
		-0.009941	0.443864
		-0.0099175	0.443864
		-0.0099175	0.446475
		-0.009914	0.446475
		-0.009914	0.449086
		-0.0099065	0.449086
		-0.0099065	0.451697
		-0.0098655	0.451697
		-0.0098655	0.454308
		-0.009846	0.454308
		-0.009846	0.456919
		-0.0097955	0.456919
		-0.0097955	0.45953
		-0.00979	0.45953
		-0.00979	0.462141
		-0.0097575	0.462141
		-0.0097575	0.464752
		-0.0097545	0.464752
		-0.0097545	0.467363
		-0.0097435	0.467363
		-0.0097435	0.469974
		-0.009724	0.469974
		-0.009724	0.472585
		-0.0097055	0.472585
		-0.0097055	0.475196
		-0.009689	0.475196
		-0.009689	0.477807
		-0.0096735	0.477807
		-0.0096735	0.480418
		-0.0096675	0.480418
		-0.0096675	0.483029
		-0.0096665	0.483029
		-0.0096665	0.48564
		-0.009653	0.48564
		-0.009653	0.488251
		-0.0096495	0.488251
		-0.0096495	0.490862
		-0.009637	0.490862
		-0.009637	0.493473
		-0.009612	0.493473
		-0.009612	0.496084
		-0.0096055	0.496084
		-0.0096055	0.498695
		-0.009602	0.498695
		-0.009602	0.501305
		-0.0096	0.501305
		-0.0096	0.503916
		-0.0095895	0.503916
		-0.0095895	0.506527
		-0.009564	0.506527
		-0.009564	0.509138
		-0.009559	0.509138
		-0.009559	0.511749
		-0.0095475	0.511749
		-0.0095475	0.51436
		-0.009536	0.51436
		-0.009536	0.516971
		-0.0095	0.516971
		-0.0095	0.519582
		-0.0094745	0.519582
		-0.0094745	0.522193
		-0.0094735	0.522193
		-0.0094735	0.524804
		-0.009471	0.524804
		-0.009471	0.527415
		-0.009462	0.527415
		-0.009462	0.530026
		-0.0094245	0.530026
		-0.0094245	0.532637
		-0.009415	0.532637
		-0.009415	0.535248
		-0.0094125	0.535248
		-0.0094125	0.537859
		-0.009406	0.537859
		-0.009406	0.54047
		-0.009406	0.54047
		-0.009406	0.543081
		-0.0093745	0.543081
		-0.0093745	0.545692
		-0.0093685	0.545692
		-0.0093685	0.548303
		-0.0093475	0.548303
		-0.0093475	0.550914
		-0.00924	0.550914
		-0.00924	0.553525
		-0.009237	0.553525
		-0.009237	0.556136
		-0.009235	0.556136
		-0.009235	0.558747
		-0.009144	0.558747
		-0.009144	0.561358
		-0.0091245	0.561358
		-0.0091245	0.563969
		-0.00908	0.563969
		-0.00908	0.56658
		-0.0090605	0.56658
		-0.0090605	0.569191
		-0.009016	0.569191
		-0.009016	0.571802
		-0.009002	0.571802
		-0.009002	0.574413
		-0.008984	0.574413
		-0.008984	0.577023
		-0.008955	0.577023
		-0.008955	0.579634
		-0.008944	0.579634
		-0.008944	0.582245
		-0.008928	0.582245
		-0.008928	0.584856
		-0.008908	0.584856
		-0.008908	0.587467
		-0.008838	0.587467
		-0.008838	0.590078
		-0.0088365	0.590078
		-0.0088365	0.592689
		-0.0088315	0.592689
		-0.0088315	0.5953
		-0.0088035	0.5953
		-0.0088035	0.597911
		-0.0087865	0.597911
		-0.0087865	0.600522
		-0.0087825	0.600522
		-0.0087825	0.603133
		-0.008707	0.603133
		-0.008707	0.605744
		-0.0086805	0.605744
		-0.0086805	0.608355
		-0.0086535	0.608355
		-0.0086535	0.610966
		-0.0086185	0.610966
		-0.0086185	0.613577
		-0.0085855	0.613577
		-0.0085855	0.616188
		-0.008573	0.616188
		-0.008573	0.618799
		-0.0085655	0.618799
		-0.0085655	0.62141
		-0.008563	0.62141
		-0.008563	0.624021
		-0.0085615	0.624021
		-0.0085615	0.626632
		-0.008527	0.626632
		-0.008527	0.629243
		-0.0085205	0.629243
		-0.0085205	0.631854
		-0.008515	0.631854
		-0.008515	0.634465
		-0.0085115	0.634465
		-0.0085115	0.637076
		-0.0085	0.637076
		-0.0085	0.639687
		-0.0084665	0.639687
		-0.0084665	0.642298
		-0.008411	0.642298
		-0.008411	0.644909
		-0.0084105	0.644909
		-0.0084105	0.64752
		-0.008387	0.64752
		-0.008387	0.650131
		-0.0083825	0.650131
		-0.0083825	0.652742
		-0.0083705	0.652742
		-0.0083705	0.655352
		-0.008357	0.655352
		-0.008357	0.657963
		-0.0083385	0.657963
		-0.0083385	0.660574
		-0.0083255	0.660574
		-0.0083255	0.663185
		-0.008308	0.663185
		-0.008308	0.665796
		-0.0082935	0.665796
		-0.0082935	0.668407
		-0.00828	0.668407
		-0.00828	0.671018
		-0.0082745	0.671018
		-0.0082745	0.673629
		-0.0082625	0.673629
		-0.0082625	0.67624
		-0.008254	0.67624
		-0.008254	0.678851
		-0.0082515	0.678851
		-0.0082515	0.681462
		-0.008197	0.681462
		-0.008197	0.684073
		-0.0081915	0.684073
		-0.0081915	0.686684
		-0.0081625	0.686684
		-0.0081625	0.689295
		-0.0081135	0.689295
		-0.0081135	0.691906
		-0.008052	0.691906
		-0.008052	0.694517
		-0.0080325	0.694517
		-0.0080325	0.697128
		-0.008028	0.697128
		-0.008028	0.699739
		-0.0080015	0.699739
		-0.0080015	0.70235
		-0.0079975	0.70235
		-0.0079975	0.704961
		-0.007986	0.704961
		-0.007986	0.707572
		-0.007967	0.707572
		-0.007967	0.710183
		-0.007965	0.710183
		-0.007965	0.712794
		-0.007965	0.712794
		-0.007965	0.715405
		-0.007942	0.715405
		-0.007942	0.718016
		-0.0079315	0.718016
		-0.0079315	0.720627
		-0.007897	0.720627
		-0.007897	0.723238
		-0.007861	0.723238
		-0.007861	0.725849
		-0.0078565	0.725849
		-0.0078565	0.72846
		-0.007852	0.72846
		-0.007852	0.73107
		-0.007849	0.73107
		-0.007849	0.733681
		-0.0078305	0.733681
		-0.0078305	0.736292
		-0.0078205	0.736292
		-0.0078205	0.738903
		-0.007808	0.738903
		-0.007808	0.741514
		-0.0077885	0.741514
		-0.0077885	0.744125
		-0.007781	0.744125
		-0.007781	0.746736
		-0.007765	0.746736
		-0.007765	0.749347
		-0.007755	0.749347
		-0.007755	0.751958
		-0.007752	0.751958
		-0.007752	0.754569
		-0.0077155	0.754569
		-0.0077155	0.75718
		-0.0077125	0.75718
		-0.0077125	0.759791
		-0.007705	0.759791
		-0.007705	0.762402
		-0.0076995	0.762402
		-0.0076995	0.765013
		-0.0076725	0.765013
		-0.0076725	0.767624
		-0.0076715	0.767624
		-0.0076715	0.770235
		-0.007651	0.770235
		-0.007651	0.772846
		-0.007622	0.772846
		-0.007622	0.775457
		-0.0076145	0.775457
		-0.0076145	0.778068
		-0.007591	0.778068
		-0.007591	0.780679
		-0.0075805	0.780679
		-0.0075805	0.78329
		-0.0075655	0.78329
		-0.0075655	0.785901
		-0.0075565	0.785901
		-0.0075565	0.788512
		-0.0075325	0.788512
		-0.0075325	0.791123
		-0.007494	0.791123
		-0.007494	0.793734
		-0.0074635	0.793734
		-0.0074635	0.796345
		-0.007458	0.796345
		-0.007458	0.798956
		-0.0074455	0.798956
		-0.0074455	0.801567
		-0.007439	0.801567
		-0.007439	0.804178
		-0.0074155	0.804178
		-0.0074155	0.806789
		-0.007385	0.806789
		-0.007385	0.809399
		-0.0073785	0.809399
		-0.0073785	0.81201
		-0.007334	0.81201
		-0.007334	0.814621
		-0.0073325	0.814621
		-0.0073325	0.817232
		-0.0073315	0.817232
		-0.0073315	0.819843
		-0.0073285	0.819843
		-0.0073285	0.822454
		-0.0073285	0.822454
		-0.0073285	0.825065
		-0.007321	0.825065
		-0.007321	0.827676
		-0.0072865	0.827676
		-0.0072865	0.830287
		-0.007283	0.830287
		-0.007283	0.832898
		-0.0072785	0.832898
		-0.0072785	0.835509
		-0.0072685	0.835509
		-0.0072685	0.83812
		-0.0072295	0.83812
		-0.0072295	0.840731
		-0.007221	0.840731
		-0.007221	0.843342
		-0.0071865	0.843342
		-0.0071865	0.845953
		-0.007178	0.845953
		-0.007178	0.848564
		-0.0071755	0.848564
		-0.0071755	0.851175
		-0.007166	0.851175
		-0.007166	0.853786
		-0.007151	0.853786
		-0.007151	0.856397
		-0.007141	0.856397
		-0.007141	0.859008
		-0.007026	0.859008
		-0.007026	0.861619
		-0.0069505	0.861619
		-0.0069505	0.86423
		-0.006924	0.86423
		-0.006924	0.866841
		-0.0069195	0.866841
		-0.0069195	0.869452
		-0.0069185	0.869452
		-0.0069185	0.872063
		-0.0069045	0.872063
		-0.0069045	0.874674
		-0.0069015	0.874674
		-0.0069015	0.877285
		-0.0068885	0.877285
		-0.0068885	0.879896
		-0.0068865	0.879896
		-0.0068865	0.882507
		-0.006849	0.882507
		-0.006849	0.885117
		-0.006845	0.885117
		-0.006845	0.887728
		-0.0068085	0.887728
		-0.0068085	0.890339
		-0.0068045	0.890339
		-0.0068045	0.89295
		-0.006787	0.89295
		-0.006787	0.895561
		-0.006782	0.895561
		-0.006782	0.898172
		-0.0067325	0.898172
		-0.0067325	0.900783
		-0.0067135	0.900783
		-0.0067135	0.903394
		-0.0067065	0.903394
		-0.0067065	0.906005
		-0.006697	0.906005
		-0.006697	0.908616
		-0.006641	0.908616
		-0.006641	0.911227
		-0.0066115	0.911227
		-0.0066115	0.913838
		-0.006572	0.913838
		-0.006572	0.916449
		-0.0064715	0.916449
		-0.0064715	0.91906
		-0.006467	0.91906
		-0.006467	0.921671
		-0.0064195	0.921671
		-0.0064195	0.924282
		-0.006391	0.924282
		-0.006391	0.926893
		-0.0063395	0.926893
		-0.0063395	0.929504
		-0.0062785	0.929504
		-0.0062785	0.932115
		-0.006204	0.932115
		-0.006204	0.934726
		-0.0061925	0.934726
		-0.0061925	0.937337
		-0.00613	0.937337
		-0.00613	0.939948
		-0.0061265	0.939948
		-0.0061265	0.942559
		-0.006078	0.942559
		-0.006078	0.94517
		-0.006061	0.94517
		-0.006061	0.947781
		-0.0060545	0.947781
		-0.0060545	0.950392
		-0.0060495	0.950392
		-0.0060495	0.953003
		-0.0060125	0.953003
		-0.0060125	0.955614
		-0.0060045	0.955614
		-0.0060045	0.958225
		-0.005985	0.958225
		-0.005985	0.960836
		-0.0058455	0.960836
		-0.0058455	0.963446
		-0.0058295	0.963446
		-0.0058295	0.966057
		-0.0057465	0.966057
		-0.0057465	0.968668
		-0.005635	0.968668
		-0.005635	0.971279
		-0.005456	0.971279
		-0.005456	0.97389
		-0.0053755	0.97389
		-0.0053755	0.976501
		-0.0052625	0.976501
		-0.0052625	0.979112
		-0.005195	0.979112
		-0.005195	0.981723
		-0.005166	0.981723
		-0.005166	0.984334
		-0.0051215	0.984334
		-0.0051215	0.986945
		-0.0048465	0.986945
		-0.0048465	0.989556
		-0.004656	0.989556
		-0.004656	0.992167
		-0.004505	0.992167
		-0.004505	0.994778
		-0.0044385	0.994778
		-0.0044385	0.997389
		-0.0036365	0.997389
		-0.0036365	1

## Sheet: Histogramme_HID
-0.03	0			-0.0272637	0
-0.03	0			-0.0272637	0.00261097
-0.0272637	0			-0.0272501	0.00261097
-0.0272637	0			-0.0272501	0
-0.0272637	0.00261097			-0.0272366	0
-0.0245273	0.00261097			-0.0272366	0.00261097
-0.0245273	0			-0.027223	0.00261097
-0.0245273	0.00261097			-0.027223	0
-0.0217909	0.00261097			-0.0272095	0
-0.0217909	0			-0.0272095	0.00261097
-0.0217909	0.0078329			-0.0271959	0.00261097
-0.0190546	0.0078329			-0.0271959	0
-0.0190546	0			-0.0271824	0
-0.0190546	0.0104439			-0.0271824	0.00261097
-0.0163182	0.0104439			-0.0271688	0.00261097
-0.0163182	0			-0.0271688	0
-0.0163182	0.0496084			-0.0271553	0
-0.0135819	0.0496084			-0.0271553	0.00261097
-0.0135819	0			-0.0271417	0.00261097
-0.0135819	0.234987			-0.0271417	0
-0.0108456	0.234987			-0.0271282	0
-0.0108456	0			-0.0271282	0.00261097
-0.0108456	0.383812			-0.0271146	0.00261097
-0.0081092	0.383812			-0.0271146	0
-0.0081092	0			-0.0271011	0
-0.0081092	0.284595			-0.0271011	0.00261097
-0.00537285	0.284595			-0.0270875	0.00261097
-0.00537285	0			-0.0270875	0
-0.00537285	0.0234987			-0.027074	0
-0.0026365	0.0234987			-0.027074	0.00261097
-0.0026365	0			-0.0270605	0.00261097
				-0.0270605	0
				-0.0270469	0
				-0.0270469	0.00261097
				-0.0270334	0.00261097
				-0.0270334	0
				-0.0270198	0
				-0.0270198	0.00261097
				-0.0270063	0.00261097
				-0.0270063	0
				-0.0269927	0
				-0.0269927	0.00261097
				-0.0269792	0.00261097
				-0.0269792	0
				-0.0269656	0
				-0.0269656	0.00261097
				-0.0269521	0.00261097
				-0.0269521	0
				-0.0269385	0
				-0.0269385	0.00261097
				-0.026925	0.00261097
				-0.026925	0
				-0.0269114	0
				-0.0269114	0.00261097
				-0.0268979	0.00261097
				-0.0268979	0
				-0.0268844	0
				-0.0268844	0.00261097
				-0.0268708	0.00261097
				-0.0268708	0
				-0.0268573	0
				-0.0268573	0.00261097
				-0.0268437	0.00261097
				-0.0268437	0
				-0.0268302	0
				-0.0268302	0.00261097
				-0.0268166	0.00261097
				-0.0268166	0
				-0.0268031	0
				-0.0268031	0.00261097
				-0.0267895	0.00261097
				-0.0267895	0
				-0.026776	0
				-0.026776	0.00261097
				-0.0267624	0.00261097
				-0.0267624	0
				-0.0267489	0
				-0.0267489	0.00261097
				-0.0267353	0.00261097
				-0.0267353	0
				-0.0267218	0
				-0.0267218	0.00261097
				-0.0267083	0.00261097
				-0.0267083	0
				-0.0266947	0
				-0.0266947	0.00261097
				-0.0266812	0.00261097
				-0.0266812	0
				-0.0266676	0
				-0.0266676	0.00261097
				-0.0266541	0.00261097
				-0.0266541	0
				-0.0266405	0
				-0.0266405	0.00261097
				-0.026627	0.00261097
				-0.026627	0
				-0.0266134	0
				-0.0266134	0.00261097
				-0.0265999	0.00261097
				-0.0265999	0
				-0.0265863	0
				-0.0265863	0.00261097
				-0.0265728	0.00261097
				-0.0265728	0
				-0.0265592	0
				-0.0265592	0.00261097
				-0.0265457	0.00261097
				-0.0265457	0
				-0.0265322	0
				-0.0265322	0.00261097
				-0.0265186	0.00261097
				-0.0265186	0
				-0.0265051	0
				-0.0265051	0.00261097
				-0.0264915	0.00261097
				-0.0264915	0
				-0.026478	0
				-0.026478	0.00261097
				-0.0264644	0.00261097
				-0.0264644	0
				-0.0264509	0
				-0.0264509	0.00261097
				-0.0264373	0.00261097
				-0.0264373	0
				-0.0264238	0
				-0.0264238	0.00261097
				-0.0264102	0.00261097
				-0.0264102	0
				-0.0263967	0
				-0.0263967	0.00261097
				-0.0263831	0.00261097
				-0.0263831	0
				-0.0263696	0
				-0.0263696	0.00261097
				-0.026356	0.00261097
				-0.026356	0
				-0.0263425	0
				-0.0263425	0.00261097
				-0.026329	0.00261097
				-0.026329	0
				-0.0263154	0
				-0.0263154	0.00261097
				-0.0263019	0.00261097
				-0.0263019	0
				-0.0262883	0
				-0.0262883	0.00261097
				-0.0262748	0.00261097
				-0.0262748	0
				-0.0262612	0
				-0.0262612	0.00261097
				-0.0262477	0.00261097
				-0.0262477	0
				-0.0262341	0
				-0.0262341	0.00261097
				-0.0262206	0.00261097
				-0.0262206	0
				-0.026207	0
				-0.026207	0.00261097
				-0.0261935	0.00261097
				-0.0261935	0
				-0.0261799	0
				-0.0261799	0.00261097
				-0.0261664	0.00261097
				-0.0261664	0
				-0.0261529	0
				-0.0261529	0.00261097
				-0.0261393	0.00261097
				-0.0261393	0
				-0.0261258	0
				-0.0261258	0.00261097
				-0.0261122	0.00261097
				-0.0261122	0
				-0.0260987	0
				-0.0260987	0.00261097
				-0.0260851	0.00261097
				-0.0260851	0
				-0.0260716	0
				-0.0260716	0.00261097
				-0.026058	0.00261097
				-0.026058	0
				-0.0260445	0
				-0.0260445	0.00261097
				-0.0260309	0.00261097
				-0.0260309	0
				-0.0260174	0
				-0.0260174	0.00261097
				-0.0260038	0.00261097
				-0.0260038	0
				-0.0259903	0
				-0.0259903	0.00261097
				-0.0259768	0.00261097
				-0.0259768	0
				-0.0259632	0
				-0.0259632	0.00261097
				-0.0259497	0.00261097
				-0.0259497	0
				-0.0259361	0
				-0.0259361	0.00261097
				-0.0259226	0.00261097
				-0.0259226	0
				-0.025909	0
				-0.025909	0.00261097
				-0.0258955	0.00261097
				-0.0258955	0
				-0.0258819	0
				-0.0258819	0.00261097
				-0.0258684	0.00261097
				-0.0258684	0
				-0.0258548	0
				-0.0258548	0.00261097
				-0.0258413	0.00261097
				-0.0258413	0
				-0.0258277	0
				-0.0258277	0.00261097
				-0.0258142	0.00261097
				-0.0258142	0
				-0.0258007	0
				-0.0258007	0.00261097
				-0.0257871	0.00261097
				-0.0257871	0
				-0.0257736	0
				-0.0257736	0.00261097
				-0.02576	0.00261097
				-0.02576	0
				-0.0257465	0
				-0.0257465	0.00261097
				-0.0257329	0.00261097
				-0.0257329	0
				-0.0257194	0
				-0.0257194	0.00261097
				-0.0257058	0.00261097
				-0.0257058	0
				-0.0256923	0
				-0.0256923	0.00261097
				-0.0256787	0.00261097
				-0.0256787	0
				-0.0256652	0
				-0.0256652	0.00261097
				-0.0256516	0.00261097
				-0.0256516	0
				-0.0256381	0
				-0.0256381	0.00261097
				-0.0256245	0.00261097
				-0.0256245	0
				-0.025611	0
				-0.025611	0.00261097
				-0.0255975	0.00261097
				-0.0255975	0
				-0.0255839	0
				-0.0255839	0.00261097
				-0.0255704	0.00261097
				-0.0255704	0
				-0.0255568	0
				-0.0255568	0.00261097
				-0.0255433	0.00261097
				-0.0255433	0
				-0.0255297	0
				-0.0255297	0.00261097
				-0.0255162	0.00261097
				-0.0255162	0
				-0.0255026	0
				-0.0255026	0.00261097
				-0.0254891	0.00261097
				-0.0254891	0
				-0.0254755	0
				-0.0254755	0.00261097
				-0.025462	0.00261097
				-0.025462	0
				-0.0254484	0
				-0.0254484	0.00261097
				-0.0254349	0.00261097
				-0.0254349	0
				-0.0254214	0
				-0.0254214	0.00261097
				-0.0254078	0.00261097
				-0.0254078	0
				-0.0253943	0
				-0.0253943	0.00261097
				-0.0253807	0.00261097
				-0.0253807	0
				-0.0253672	0
				-0.0253672	0.00261097
				-0.0253536	0.00261097
				-0.0253536	0
				-0.0253401	0
				-0.0253401	0.00261097
				-0.0253265	0.00261097
				-0.0253265	0
				-0.025313	0
				-0.025313	0.00261097
				-0.0252994	0.00261097
				-0.0252994	0
				-0.0252859	0
				-0.0252859	0.00261097
				-0.0252723	0.00261097
				-0.0252723	0
				-0.0252588	0
				-0.0252588	0.00261097
				-0.0252453	0.00261097
				-0.0252453	0
				-0.0252317	0
				-0.0252317	0.00261097
				-0.0252182	0.00261097
				-0.0252182	0
				-0.0252046	0
				-0.0252046	0.00261097
				-0.0251911	0.00261097
				-0.0251911	0
				-0.0251775	0
				-0.0251775	0.00261097
				-0.025164	0.00261097
				-0.025164	0
				-0.0251504	0
				-0.0251504	0.00261097
				-0.0251369	0.00261097
				-0.0251369	0
				-0.0251233	0
				-0.0251233	0.00261097
				-0.0251098	0.00261097
				-0.0251098	0
				-0.0250962	0
				-0.0250962	0.00261097
				-0.0250827	0.00261097
				-0.0250827	0
				-0.0250692	0
				-0.0250692	0.00261097
				-0.0250556	0.00261097
				-0.0250556	0
				-0.0250421	0
				-0.0250421	0.00261097
				-0.0250285	0.00261097
				-0.0250285	0
				-0.025015	0
				-0.025015	0.00261097
				-0.0250014	0.00261097
				-0.0250014	0
				-0.0249879	0
				-0.0249879	0.00261097
				-0.0249743	0.00261097
				-0.0249743	0
				-0.0249608	0
				-0.0249608	0.00261097
				-0.0249472	0.00261097
				-0.0249472	0
				-0.0249337	0
				-0.0249337	0.00261097
				-0.0249201	0.00261097
				-0.0249201	0
				-0.0249066	0
				-0.0249066	0.00261097
				-0.024893	0.00261097
				-0.024893	0
				-0.0248795	0
				-0.0248795	0.00261097
				-0.024866	0.00261097
				-0.024866	0
				-0.0248524	0
				-0.0248524	0.00261097
				-0.0248389	0.00261097
				-0.0248389	0
				-0.0248253	0
				-0.0248253	0.00261097
				-0.0248118	0.00261097
				-0.0248118	0
				-0.0247982	0
				-0.0247982	0.00261097
				-0.0247847	0.00261097
				-0.0247847	0
				-0.0247711	0
				-0.0247711	0.00261097
				-0.0247576	0.00261097
				-0.0247576	0
				-0.024744	0
				-0.024744	0.00261097
				-0.0247305	0.00261097
				-0.0247305	0
				-0.0247169	0
				-0.0247169	0.00261097
				-0.0247034	0.00261097
				-0.0247034	0
				-0.0246899	0
				-0.0246899	0.00261097
				-0.0246763	0.00261097
				-0.0246763	0
				-0.0246628	0
				-0.0246628	0.00261097
				-0.0246492	0.00261097
				-0.0246492	0
				-0.0246357	0
				-0.0246357	0.00261097
				-0.0246221	0.00261097
				-0.0246221	0
				-0.0246086	0
				-0.0246086	0.00261097
				-0.024595	0.00261097
				-0.024595	0
				-0.0245815	0
				-0.0245815	0.00261097
				-0.0245679	0.00261097
				-0.0245679	0
				-0.0245544	0
				-0.0245544	0.00261097
				-0.0245408	0.00261097
				-0.0245408	0
				-0.0245273	0
				-0.0245273	0.00261097
				-0.0245136	0.00261097
				-0.0245136	0
				-0.0244999	0
				-0.0244999	0.00261097
				-0.0244863	0.00261097
				-0.0244863	0
				-0.0244726	0
				-0.0244726	0.00261097
				-0.0244589	0.00261097
				-0.0244589	0
				-0.0244452	0
				-0.0244452	0.00261097
				-0.0244315	0.00261097
				-0.0244315	0
				-0.0244178	0
				-0.0244178	0.00261097
				-0.0244042	0.00261097
				-0.0244042	0
				-0.0243905	0
				-0.0243905	0.00261097
				-0.0243768	0.00261097
				-0.0243768	0
				-0.0243631	0
				-0.0243631	0.00261097
				-0.0243494	0.00261097
				-0.0243494	0
				-0.0243358	0
				-0.0243358	0.00261097
				-0.0243221	0.00261097
				-0.0243221	0
				-0.0243084	0
				-0.0243084	0.00261097
				-0.0242947	0.00261097
				-0.0242947	0
				-0.024281	0
				-0.024281	0.00261097
				-0.0242673	0.00261097
				-0.0242673	0
				-0.0242537	0
				-0.0242537	0.00261097
				-0.02424	0.00261097
				-0.02424	0
				-0.0242263	0
				-0.0242263	0.00261097
				-0.0242126	0.00261097
				-0.0242126	0
				-0.0241989	0
				-0.0241989	0.00261097
				-0.0241853	0.00261097
				-0.0241853	0
				-0.0241716	0
				-0.0241716	0.00261097
				-0.0241579	0.00261097
				-0.0241579	0
				-0.0241442	0
				-0.0241442	0.00261097
				-0.0241305	0.00261097
				-0.0241305	0
				-0.0241168	0
				-0.0241168	0.00261097
				-0.0241032	0.00261097
				-0.0241032	0
				-0.0240895	0
				-0.0240895	0.00261097
				-0.0240758	0.00261097
				-0.0240758	0
				-0.0240621	0
				-0.0240621	0.00261097
				-0.0240484	0.00261097
				-0.0240484	0
				-0.0240348	0
				-0.0240348	0.00261097
				-0.0240211	0.00261097
				-0.0240211	0
				-0.0240074	0
				-0.0240074	0.00261097
				-0.0239937	0.00261097
				-0.0239937	0
				-0.02398	0
				-0.02398	0.00261097
				-0.0239663	0.00261097
				-0.0239663	0
				-0.0239527	0
				-0.0239527	0.00261097
				-0.023939	0.00261097
				-0.023939	0
				-0.0239253	0
				-0.0239253	0.00261097
				-0.0239116	0.00261097
				-0.0239116	0
				-0.0238979	0
				-0.0238979	0.00261097
				-0.0238843	0.00261097
				-0.0238843	0
				-0.0238706	0
				-0.0238706	0.00261097
				-0.0238569	0.00261097
				-0.0238569	0
				-0.0238432	0
				-0.0238432	0.00261097
				-0.0238295	0.00261097
				-0.0238295	0
				-0.0238158	0
				-0.0238158	0.00261097
				-0.0238022	0.00261097
				-0.0238022	0
				-0.0237885	0
				-0.0237885	0.00261097
				-0.0237748	0.00261097
				-0.0237748	0
				-0.0237611	0
				-0.0237611	0.00261097
				-0.0237474	0.00261097
				-0.0237474	0
				-0.0237338	0
				-0.0237338	0.00261097
				-0.0237201	0.00261097
				-0.0237201	0
				-0.0237064	0
				-0.0237064	0.00261097
				-0.0236927	0.00261097
				-0.0236927	0
				-0.023679	0
				-0.023679	0.00261097
				-0.0236653	0.00261097
				-0.0236653	0
				-0.0236517	0
				-0.0236517	0.00261097
				-0.023638	0.00261097
				-0.023638	0
				-0.0236243	0
				-0.0236243	0.00261097
				-0.0236106	0.00261097
				-0.0236106	0
				-0.0235969	0
				-0.0235969	0.00261097
				-0.0235833	0.00261097
				-0.0235833	0
				-0.0235696	0
				-0.0235696	0.00261097
				-0.0235559	0.00261097
				-0.0235559	0
				-0.0235422	0
				-0.0235422	0.00261097
				-0.0235285	0.00261097
				-0.0235285	0
				-0.0235149	0
				-0.0235149	0.00261097
				-0.0235012	0.00261097
				-0.0235012	0
				-0.0234875	0
				-0.0234875	0.00261097
				-0.0234738	0.00261097
				-0.0234738	0
				-0.0234601	0
				-0.0234601	0.00261097
				-0.0234464	0.00261097
				-0.0234464	0
				-0.0234328	0
				-0.0234328	0.00261097
				-0.0234191	0.00261097
				-0.0234191	0
				-0.0234054	0
				-0.0234054	0.00261097
				-0.0233917	0.00261097
				-0.0233917	0
				-0.023378	0
				-0.023378	0.00261097
				-0.0233644	0.00261097
				-0.0233644	0
				-0.0233507	0
				-0.0233507	0.00261097
				-0.023337	0.00261097
				-0.023337	0
				-0.0233233	0
				-0.0233233	0.00261097
				-0.0233096	0.00261097
				-0.0233096	0
				-0.0232959	0
				-0.0232959	0.00261097
				-0.0232823	0.00261097
				-0.0232823	0
				-0.0232686	0
				-0.0232686	0.00261097
				-0.0232549	0.00261097
				-0.0232549	0
				-0.0232412	0
				-0.0232412	0.00261097
				-0.0232275	0.00261097
				-0.0232275	0
				-0.0232139	0
				-0.0232139	0.00261097
				-0.0232002	0.00261097
				-0.0232002	0
				-0.0231865	0
				-0.0231865	0.00261097
				-0.0231728	0.00261097
				-0.0231728	0
				-0.0231591	0
				-0.0231591	0.00261097
				-0.0231454	0.00261097
				-0.0231454	0
				-0.0231318	0
				-0.0231318	0.00261097
				-0.0231181	0.00261097
				-0.0231181	0
				-0.0231044	0
				-0.0231044	0.00261097
				-0.0230907	0.00261097
				-0.0230907	0
				-0.023077	0
				-0.023077	0.00261097
				-0.0230634	0.00261097
				-0.0230634	0
				-0.0230497	0
				-0.0230497	0.00261097
				-0.023036	0.00261097
				-0.023036	0
				-0.0230223	0
				-0.0230223	0.00261097
				-0.0230086	0.00261097
				-0.0230086	0
				-0.0229949	0
				-0.0229949	0.00261097
				-0.0229813	0.00261097
				-0.0229813	0
				-0.0229676	0
				-0.0229676	0.00261097
				-0.0229539	0.00261097
				-0.0229539	0
				-0.0229402	0
				-0.0229402	0.00261097
				-0.0229265	0.00261097
				-0.0229265	0
				-0.0229129	0
				-0.0229129	0.00261097
				-0.0228992	0.00261097
				-0.0228992	0
				-0.0228855	0
				-0.0228855	0.00261097
				-0.0228718	0.00261097
				-0.0228718	0
				-0.0228581	0
				-0.0228581	0.00261097
				-0.0228444	0.00261097
				-0.0228444	0
				-0.0228308	0
				-0.0228308	0.00261097
				-0.0228171	0.00261097
				-0.0228171	0
				-0.0228034	0
				-0.0228034	0.00261097
				-0.0227897	0.00261097
				-0.0227897	0
				-0.022776	0
				-0.022776	0.00261097
				-0.0227624	0.00261097
				-0.0227624	0
				-0.0227487	0
				-0.0227487	0.00261097
				-0.022735	0.00261097
				-0.022735	0
				-0.0227213	0
				-0.0227213	0.00261097
				-0.0227076	0.00261097
				-0.0227076	0
				-0.0226939	0
				-0.0226939	0.00261097
				-0.0226803	0.00261097
				-0.0226803	0
				-0.0226666	0
				-0.0226666	0.00261097
				-0.0226529	0.00261097
				-0.0226529	0
				-0.0226392	0
				-0.0226392	0.00261097
				-0.0226255	0.00261097
				-0.0226255	0
				-0.0226119	0
				-0.0226119	0.00261097
				-0.0225982	0.00261097
				-0.0225982	0
				-0.0225845	0
				-0.0225845	0.00261097
				-0.0225708	0.00261097
				-0.0225708	0
				-0.0225571	0
				-0.0225571	0.00261097
				-0.0225434	0.00261097
				-0.0225434	0
				-0.0225298	0
				-0.0225298	0.00261097
				-0.0225161	0.00261097
				-0.0225161	0
				-0.0225024	0
				-0.0225024	0.00261097
				-0.0224887	0.00261097
				-0.0224887	0
				-0.022475	0
				-0.022475	0.00261097
				-0.0224614	0.00261097
				-0.0224614	0
				-0.0224477	0
				-0.0224477	0.00261097
				-0.022434	0.00261097
				-0.022434	0
				-0.0224203	0
				-0.0224203	0.00261097
				-0.0224066	0.00261097
				-0.0224066	0
				-0.0223929	0
				-0.0223929	0.00261097
				-0.0223793	0.00261097
				-0.0223793	0
				-0.0223656	0
				-0.0223656	0.00261097
				-0.0223519	0.00261097
				-0.0223519	0
				-0.0223382	0
				-0.0223382	0.00261097
				-0.0223245	0.00261097
				-0.0223245	0
				-0.0223109	0
				-0.0223109	0.00261097
				-0.0222972	0.00261097
				-0.0222972	0
				-0.0222835	0
				-0.0222835	0.00261097
				-0.0222698	0.00261097
				-0.0222698	0
				-0.0222561	0
				-0.0222561	0.00261097
				-0.0222424	0.00261097
				-0.0222424	0
				-0.0222288	0
				-0.0222288	0.00261097
				-0.0222151	0.00261097
				-0.0222151	0
				-0.0222014	0
				-0.0222014	0.00261097
				-0.0221877	0.00261097
				-0.0221877	0
				-0.022174	0
				-0.022174	0.00261097
				-0.0221604	0.00261097
				-0.0221604	0
				-0.0221467	0
				-0.0221467	0.00261097
				-0.022133	0.00261097
				-0.022133	0
				-0.0221193	0
				-0.0221193	0.00261097
				-0.0221056	0.00261097
				-0.0221056	0
				-0.0220919	0
				-0.0220919	0.00261097
				-0.0220783	0.00261097
				-0.0220783	0
				-0.0220646	0
				-0.0220646	0.00261097
				-0.0220509	0.00261097
				-0.0220509	0
				-0.0220372	0
				-0.0220372	0.00261097
				-0.0220235	0.00261097
				-0.0220235	0
				-0.0220099	0
				-0.0220099	0.00261097
				-0.0219962	0.00261097
				-0.0219962	0
				-0.0219825	0
				-0.0219825	0.00261097
				-0.0219688	0.00261097
				-0.0219688	0
				-0.0219551	0
				-0.0219551	0.00261097
				-0.0219414	0.00261097
				-0.0219414	0
				-0.0219278	0
				-0.0219278	0.00261097
				-0.0219141	0.00261097
				-0.0219141	0
				-0.0219004	0
				-0.0219004	0.00261097
				-0.0218867	0.00261097
				-0.0218867	0
				-0.021873	0
				-0.021873	0.00261097
				-0.0218594	0.00261097
				-0.0218594	0
				-0.0218457	0
				-0.0218457	0.00261097
				-0.021832	0.00261097
				-0.021832	0
				-0.0218183	0
				-0.0218183	0.00261097
				-0.0218046	0.00261097
				-0.0218046	0
				-0.0217909	0
				-0.0217909	0.0078329
				-0.0217774	0.0078329
				-0.0217774	0
				-0.0217639	0
				-0.0217639	0.0078329
				-0.0217503	0.0078329
				-0.0217503	0
				-0.0217368	0
				-0.0217368	0.0078329
				-0.0217232	0.0078329
				-0.0217232	0
				-0.0217097	0
				-0.0217097	0.0078329
				-0.0216961	0.0078329
				-0.0216961	0
				-0.0216826	0
				-0.0216826	0.0078329
				-0.021669	0.0078329
				-0.021669	0
				-0.0216555	0
				-0.0216555	0.0078329
				-0.0216419	0.0078329
				-0.0216419	0
				-0.0216284	0
				-0.0216284	0.0078329
				-0.0216148	0.0078329
				-0.0216148	0
				-0.0216013	0
				-0.0216013	0.0078329
				-0.0215878	0.0078329
				-0.0215878	0
				-0.0215742	0
				-0.0215742	0.0078329
				-0.0215607	0.0078329
				-0.0215607	0
				-0.0215471	0
				-0.0215471	0.0078329
				-0.0215336	0.0078329
				-0.0215336	0
				-0.02152	0
				-0.02152	0.0078329
				-0.0215065	0.0078329
				-0.0215065	0
				-0.0214929	0
				-0.0214929	0.0078329
				-0.0214794	0.0078329
				-0.0214794	0
				-0.0214658	0
				-0.0214658	0.0078329
				-0.0214523	0.0078329
				-0.0214523	0
				-0.0214387	0
				-0.0214387	0.0078329
				-0.0214252	0.0078329
				-0.0214252	0
				-0.0214117	0
				-0.0214117	0.0078329
				-0.0213981	0.0078329
				-0.0213981	0
				-0.0213846	0
				-0.0213846	0.0078329
				-0.021371	0.0078329
				-0.021371	0
				-0.0213575	0
				-0.0213575	0.0078329
				-0.0213439	0.0078329
				-0.0213439	0
				-0.0213304	0
				-0.0213304	0.0078329
				-0.0213168	0.0078329
				-0.0213168	0
				-0.0213033	0
				-0.0213033	0.0078329
				-0.0212897	0.0078329
				-0.0212897	0
				-0.0212762	0
				-0.0212762	0.0078329
				-0.0212626	0.0078329
				-0.0212626	0
				-0.0212491	0
				-0.0212491	0.0078329
				-0.0212356	0.0078329
				-0.0212356	0
				-0.021222	0
				-0.021222	0.0078329
				-0.0212085	0.0078329
				-0.0212085	0
				-0.0211949	0
				-0.0211949	0.0078329
				-0.0211814	0.0078329
				-0.0211814	0
				-0.0211678	0
				-0.0211678	0.0078329
				-0.0211543	0.0078329
				-0.0211543	0
				-0.0211407	0
				-0.0211407	0.0078329
				-0.0211272	0.0078329
				-0.0211272	0
				-0.0211136	0
				-0.0211136	0.0078329
				-0.0211001	0.0078329
				-0.0211001	0
				-0.0210865	0
				-0.0210865	0.0078329
				-0.021073	0.0078329
				-0.021073	0
				-0.0210595	0
				-0.0210595	0.0078329
				-0.0210459	0.0078329
				-0.0210459	0
				-0.0210324	0
				-0.0210324	0.0078329
				-0.0210188	0.0078329
				-0.0210188	0
				-0.0210053	0
				-0.0210053	0.0078329
				-0.0209917	0.0078329
				-0.0209917	0
				-0.0209782	0
				-0.0209782	0.0078329
				-0.0209646	0.0078329
				-0.0209646	0
				-0.0209511	0
				-0.0209511	0.0078329
				-0.0209375	0.0078329
				-0.0209375	0
				-0.020924	0
				-0.020924	0.0078329
				-0.0209104	0.0078329
				-0.0209104	0
				-0.0208969	0
				-0.0208969	0.0078329
				-0.0208833	0.0078329
				-0.0208833	0
				-0.0208698	0
				-0.0208698	0.0078329
				-0.0208563	0.0078329
				-0.0208563	0
				-0.0208427	0
				-0.0208427	0.0078329
				-0.0208292	0.0078329
				-0.0208292	0
				-0.0208156	0
				-0.0208156	0.0078329
				-0.0208021	0.0078329
				-0.0208021	0
				-0.0207885	0
				-0.0207885	0.0078329
				-0.020775	0.0078329
				-0.020775	0
				-0.0207614	0
				-0.0207614	0.0078329
				-0.0207479	0.0078329
				-0.0207479	0
				-0.0207343	0
				-0.0207343	0.0078329
				-0.0207208	0.0078329
				-0.0207208	0
				-0.0207072	0
				-0.0207072	0.0078329
				-0.0206937	0.0078329
				-0.0206937	0
				-0.0206802	0
				-0.0206802	0.0078329
				-0.0206666	0.0078329
				-0.0206666	0
				-0.0206531	0
				-0.0206531	0.0078329
				-0.0206395	0.0078329
				-0.0206395	0
				-0.020626	0
				-0.020626	0.0078329
				-0.0206124	0.0078329
				-0.0206124	0
				-0.0205989	0
				-0.0205989	0.0078329
				-0.0205853	0.0078329
				-0.0205853	0
				-0.0205718	0
				-0.0205718	0.0078329
				-0.0205582	0.0078329
				-0.0205582	0
				-0.0205447	0
				-0.0205447	0.0078329
				-0.0205311	0.0078329
				-0.0205311	0
				-0.0205176	0
				-0.0205176	0.0078329
				-0.0205041	0.0078329
				-0.0205041	0
				-0.0204905	0
				-0.0204905	0.0078329
				-0.020477	0.0078329
				-0.020477	0
				-0.0204634	0
				-0.0204634	0.0078329
				-0.0204499	0.0078329
				-0.0204499	0
				-0.0204363	0
				-0.0204363	0.0078329
				-0.0204228	0.0078329
				-0.0204228	0
				-0.0204092	0
				-0.0204092	0.0078329
				-0.0203957	0.0078329
				-0.0203957	0
				-0.0203821	0
				-0.0203821	0.0078329
				-0.0203686	0.0078329
				-0.0203686	0
				-0.020355	0
				-0.020355	0.0078329
				-0.0203415	0.0078329
				-0.0203415	0
				-0.020328	0
				-0.020328	0.0078329
				-0.0203144	0.0078329
				-0.0203144	0
				-0.0203009	0
				-0.0203009	0.0078329
				-0.0202873	0.0078329
				-0.0202873	0
				-0.0202738	0
				-0.0202738	0.0078329
				-0.0202602	0.0078329
				-0.0202602	0
				-0.0202467	0
				-0.0202467	0.0078329
				-0.0202331	0.0078329
				-0.0202331	0
				-0.0202196	0
				-0.0202196	0.0078329
				-0.020206	0.0078329
				-0.020206	0
				-0.0201925	0
				-0.0201925	0.0078329
				-0.0201789	0.0078329
				-0.0201789	0
				-0.0201654	0
				-0.0201654	0.0078329
				-0.0201518	0.0078329
				-0.0201518	0
				-0.0201383	0
				-0.0201383	0.0078329
				-0.0201248	0.0078329
				-0.0201248	0
				-0.0201112	0
				-0.0201112	0.0078329
				-0.0200977	0.0078329
				-0.0200977	0
				-0.0200841	0
				-0.0200841	0.0078329
				-0.0200706	0.0078329
				-0.0200706	0
				-0.020057	0
				-0.020057	0.0078329
				-0.0200435	0.0078329
				-0.0200435	0
				-0.0200299	0
				-0.0200299	0.0078329
				-0.0200164	0.0078329
				-0.0200164	0
				-0.0200028	0
				-0.0200028	0.0078329
				-0.0199893	0.0078329
				-0.0199893	0
				-0.0199757	0
				-0.0199757	0.0078329
				-0.0199622	0.0078329
				-0.0199622	0
				-0.0199487	0
				-0.0199487	0.0078329
				-0.0199351	0.0078329
				-0.0199351	0
				-0.0199216	0
				-0.0199216	0.0078329
				-0.019908	0.0078329
				-0.019908	0
				-0.0198945	0
				-0.0198945	0.0078329
				-0.0198809	0.0078329
				-0.0198809	0
				-0.0198674	0
				-0.0198674	0.0078329
				-0.0198538	0.0078329
				-0.0198538	0
				-0.0198403	0
				-0.0198403	0.0078329
				-0.0198267	0.0078329
				-0.0198267	0
				-0.0198132	0
				-0.0198132	0.0078329
				-0.0197996	0.0078329
				-0.0197996	0
				-0.0197861	0
				-0.0197861	0.0078329
				-0.0197726	0.0078329
				-0.0197726	0
				-0.019759	0
				-0.019759	0.0078329
				-0.0197455	0.0078329
				-0.0197455	0
				-0.0197319	0
				-0.0197319	0.0078329
				-0.0197184	0.0078329
				-0.0197184	0
				-0.0197048	0
				-0.0197048	0.0078329
				-0.0196913	0.0078329
				-0.0196913	0
				-0.0196777	0
				-0.0196777	0.0078329
				-0.0196642	0.0078329
				-0.0196642	0
				-0.0196506	0
				-0.0196506	0.0078329
				-0.0196371	0.0078329
				-0.0196371	0
				-0.0196235	0
				-0.0196235	0.0078329
				-0.01961	0.0078329
				-0.01961	0
				-0.0195965	0
				-0.0195965	0.0078329
				-0.0195829	0.0078329
				-0.0195829	0
				-0.0195694	0
				-0.0195694	0.0078329
				-0.0195558	0.0078329
				-0.0195558	0
				-0.0195423	0
				-0.0195423	0.0078329
				-0.0195287	0.0078329
				-0.0195287	0
				-0.0195152	0
				-0.0195152	0.0078329
				-0.0195016	0.0078329
				-0.0195016	0
				-0.0194881	0
				-0.0194881	0.0078329
				-0.0194745	0.0078329
				-0.0194745	0
				-0.019461	0
				-0.019461	0.0078329
				-0.0194474	0.0078329
				-0.0194474	0
				-0.0194339	0
				-0.0194339	0.0078329
				-0.0194203	0.0078329
				-0.0194203	0
				-0.0194068	0
				-0.0194068	0.0078329
				-0.0193933	0.0078329
				-0.0193933	0
				-0.0193797	0
				-0.0193797	0.0078329
				-0.0193662	0.0078329
				-0.0193662	0
				-0.0193526	0
				-0.0193526	0.0078329
				-0.0193391	0.0078329
				-0.0193391	0
				-0.0193255	0
				-0.0193255	0.0078329
				-0.019312	0.0078329
				-0.019312	0
				-0.0192984	0
				-0.0192984	0.0078329
				-0.0192849	0.0078329
				-0.0192849	0
				-0.0192713	0
				-0.0192713	0.0078329
				-0.0192578	0.0078329
				-0.0192578	0
				-0.0192442	0
				-0.0192442	0.0078329
				-0.0192307	0.0078329
				-0.0192307	0
				-0.0192172	0
				-0.0192172	0.0078329
				-0.0192036	0.0078329
				-0.0192036	0
				-0.0191901	0
				-0.0191901	0.0078329
				-0.0191765	0.0078329
				-0.0191765	0
				-0.019163	0
				-0.019163	0.0078329
				-0.0191494	0.0078329
				-0.0191494	0
				-0.0191359	0
				-0.0191359	0.0078329
				-0.0191223	0.0078329
				-0.0191223	0
				-0.0191088	0
				-0.0191088	0.0078329
				-0.0190952	0.0078329
				-0.0190952	0
				-0.0190817	0
				-0.0190817	0.0078329
				-0.0190681	0.0078329
				-0.0190681	0
				-0.0190546	0
				-0.0190546	0.0104439
				-0.0190409	0.0104439
				-0.0190409	0
				-0.0190272	0
				-0.0190272	0.0104439
				-0.0190136	0.0104439
				-0.0190136	0
				-0.0189999	0
				-0.0189999	0.0104439
				-0.0189862	0.0104439
				-0.0189862	0
				-0.0189725	0
				-0.0189725	0.0104439
				-0.0189588	0.0104439
				-0.0189588	0
				-0.0189451	0
				-0.0189451	0.0104439
				-0.0189315	0.0104439
				-0.0189315	0
				-0.0189178	0
				-0.0189178	0.0104439
				-0.0189041	0.0104439
				-0.0189041	0
				-0.0188904	0
				-0.0188904	0.0104439
				-0.0188767	0.0104439
				-0.0188767	0
				-0.0188631	0
				-0.0188631	0.0104439
				-0.0188494	0.0104439
				-0.0188494	0
				-0.0188357	0
				-0.0188357	0.0104439
				-0.018822	0.0104439
				-0.018822	0
				-0.0188083	0
				-0.0188083	0.0104439
				-0.0187946	0.0104439
				-0.0187946	0
				-0.018781	0
				-0.018781	0.0104439
				-0.0187673	0.0104439
				-0.0187673	0
				-0.0187536	0
				-0.0187536	0.0104439
				-0.0187399	0.0104439
				-0.0187399	0
				-0.0187262	0
				-0.0187262	0.0104439
				-0.0187126	0.0104439
				-0.0187126	0
				-0.0186989	0
				-0.0186989	0.0104439
				-0.0186852	0.0104439
				-0.0186852	0
				-0.0186715	0
				-0.0186715	0.0104439
				-0.0186578	0.0104439
				-0.0186578	0
				-0.0186441	0
				-0.0186441	0.0104439
				-0.0186305	0.0104439
				-0.0186305	0
				-0.0186168	0
				-0.0186168	0.0104439
				-0.0186031	0.0104439
				-0.0186031	0
				-0.0185894	0
				-0.0185894	0.0104439
				-0.0185757	0.0104439
				-0.0185757	0
				-0.0185621	0
				-0.0185621	0.0104439
				-0.0185484	0.0104439
				-0.0185484	0
				-0.0185347	0
				-0.0185347	0.0104439
				-0.018521	0.0104439
				-0.018521	0
				-0.0185073	0
				-0.0185073	0.0104439
				-0.0184936	0.0104439
				-0.0184936	0
				-0.01848	0
				-0.01848	0.0104439
				-0.0184663	0.0104439
				-0.0184663	0
				-0.0184526	0
				-0.0184526	0.0104439
				-0.0184389	0.0104439
				-0.0184389	0
				-0.0184252	0
				-0.0184252	0.0104439
				-0.0184116	0.0104439
				-0.0184116	0
				-0.0183979	0
				-0.0183979	0.0104439
				-0.0183842	0.0104439
				-0.0183842	0
				-0.0183705	0
				-0.0183705	0.0104439
				-0.0183568	0.0104439
				-0.0183568	0
				-0.0183431	0
				-0.0183431	0.0104439
				-0.0183295	0.0104439
				-0.0183295	0
				-0.0183158	0
				-0.0183158	0.0104439
				-0.0183021	0.0104439
				-0.0183021	0
				-0.0182884	0
				-0.0182884	0.0104439
				-0.0182747	0.0104439
				-0.0182747	0
				-0.0182611	0
				-0.0182611	0.0104439
				-0.0182474	0.0104439
				-0.0182474	0
				-0.0182337	0
				-0.0182337	0.0104439
				-0.01822	0.0104439
				-0.01822	0
				-0.0182063	0
				-0.0182063	0.0104439
				-0.0181926	0.0104439
				-0.0181926	0
				-0.018179	0
				-0.018179	0.0104439
				-0.0181653	0.0104439
				-0.0181653	0
				-0.0181516	0
				-0.0181516	0.0104439
				-0.0181379	0.0104439
				-0.0181379	0
				-0.0181242	0
				-0.0181242	0.0104439
				-0.0181106	0.0104439
				-0.0181106	0
				-0.0180969	0
				-0.0180969	0.0104439
				-0.0180832	0.0104439
				-0.0180832	0
				-0.0180695	0
				-0.0180695	0.0104439
				-0.0180558	0.0104439
				-0.0180558	0
				-0.0180422	0
				-0.0180422	0.0104439
				-0.0180285	0.0104439
				-0.0180285	0
				-0.0180148	0
				-0.0180148	0.0104439
				-0.0180011	0.0104439
				-0.0180011	0
				-0.0179874	0
				-0.0179874	0.0104439
				-0.0179737	0.0104439
				-0.0179737	0
				-0.0179601	0
				-0.0179601	0.0104439
				-0.0179464	0.0104439
				-0.0179464	0
				-0.0179327	0
				-0.0179327	0.0104439
				-0.017919	0.0104439
				-0.017919	0
				-0.0179053	0
				-0.0179053	0.0104439
				-0.0178917	0.0104439
				-0.0178917	0
				-0.017878	0
				-0.017878	0.0104439
				-0.0178643	0.0104439
				-0.0178643	0
				-0.0178506	0
				-0.0178506	0.0104439
				-0.0178369	0.0104439
				-0.0178369	0
				-0.0178232	0
				-0.0178232	0.0104439
				-0.0178096	0.0104439
				-0.0178096	0
				-0.0177959	0
				-0.0177959	0.0104439
				-0.0177822	0.0104439
				-0.0177822	0
				-0.0177685	0
				-0.0177685	0.0104439
				-0.0177548	0.0104439
				-0.0177548	0
				-0.0177412	0
				-0.0177412	0.0104439
				-0.0177275	0.0104439
				-0.0177275	0
				-0.0177138	0
				-0.0177138	0.0104439
				-0.0177001	0.0104439
				-0.0177001	0
				-0.0176864	0
				-0.0176864	0.0104439
				-0.0176727	0.0104439
				-0.0176727	0
				-0.0176591	0
				-0.0176591	0.0104439
				-0.0176454	0.0104439
				-0.0176454	0
				-0.0176317	0
				-0.0176317	0.0104439
				-0.017618	0.0104439
				-0.017618	0
				-0.0176043	0
				-0.0176043	0.0104439
				-0.0175907	0.0104439
				-0.0175907	0
				-0.017577	0
				-0.017577	0.0104439
				-0.0175633	0.0104439
				-0.0175633	0
				-0.0175496	0
				-0.0175496	0.0104439
				-0.0175359	0.0104439
				-0.0175359	0
				-0.0175222	0
				-0.0175222	0.0104439
				-0.0175086	0.0104439
				-0.0175086	0
				-0.0174949	0
				-0.0174949	0.0104439
				-0.0174812	0.0104439
				-0.0174812	0
				-0.0174675	0
				-0.0174675	0.0104439
				-0.0174538	0.0104439
				-0.0174538	0
				-0.0174402	0
				-0.0174402	0.0104439
				-0.0174265	0.0104439
				-0.0174265	0
				-0.0174128	0
				-0.0174128	0.0104439
				-0.0173991	0.0104439
				-0.0173991	0
				-0.0173854	0
				-0.0173854	0.0104439
				-0.0173717	0.0104439
				-0.0173717	0
				-0.0173581	0
				-0.0173581	0.0104439
				-0.0173444	0.0104439
				-0.0173444	0
				-0.0173307	0
				-0.0173307	0.0104439
				-0.017317	0.0104439
				-0.017317	0
				-0.0173033	0
				-0.0173033	0.0104439
				-0.0172897	0.0104439
				-0.0172897	0
				-0.017276	0
				-0.017276	0.0104439
				-0.0172623	0.0104439
				-0.0172623	0
				-0.0172486	0
				-0.0172486	0.0104439
				-0.0172349	0.0104439
				-0.0172349	0
				-0.0172212	0
				-0.0172212	0.0104439
				-0.0172076	0.0104439
				-0.0172076	0
				-0.0171939	0
				-0.0171939	0.0104439
				-0.0171802	0.0104439
				-0.0171802	0
				-0.0171665	0
				-0.0171665	0.0104439
				-0.0171528	0.0104439
				-0.0171528	0
				-0.0171392	0
				-0.0171392	0.0104439
				-0.0171255	0.0104439
				-0.0171255	0
				-0.0171118	0
				-0.0171118	0.0104439
				-0.0170981	0.0104439
				-0.0170981	0
				-0.0170844	0
				-0.0170844	0.0104439
				-0.0170707	0.0104439
				-0.0170707	0
				-0.0170571	0
				-0.0170571	0.0104439
				-0.0170434	0.0104439
				-0.0170434	0
				-0.0170297	0
				-0.0170297	0.0104439
				-0.017016	0.0104439
				-0.017016	0
				-0.0170023	0
				-0.0170023	0.0104439
				-0.0169887	0.0104439
				-0.0169887	0
				-0.016975	0
				-0.016975	0.0104439
				-0.0169613	0.0104439
				-0.0169613	0
				-0.0169476	0
				-0.0169476	0.0104439
				-0.0169339	0.0104439
				-0.0169339	0
				-0.0169202	0
				-0.0169202	0.0104439
				-0.0169066	0.0104439
				-0.0169066	0
				-0.0168929	0
				-0.0168929	0.0104439
				-0.0168792	0.0104439
				-0.0168792	0
				-0.0168655	0
				-0.0168655	0.0104439
				-0.0168518	0.0104439
				-0.0168518	0
				-0.0168382	0
				-0.0168382	0.0104439
				-0.0168245	0.0104439
				-0.0168245	0
				-0.0168108	0
				-0.0168108	0.0104439
				-0.0167971	0.0104439
				-0.0167971	0
				-0.0167834	0
				-0.0167834	0.0104439
				-0.0167697	0.0104439
				-0.0167697	0
				-0.0167561	0
				-0.0167561	0.0104439
				-0.0167424	0.0104439
				-0.0167424	0
				-0.0167287	0
				-0.0167287	0.0104439
				-0.016715	0.0104439
				-0.016715	0
				-0.0167013	0
				-0.0167013	0.0104439
				-0.0166877	0.0104439
				-0.0166877	0
				-0.016674	0
				-0.016674	0.0104439
				-0.0166603	0.0104439
				-0.0166603	0
				-0.0166466	0
				-0.0166466	0.0104439
				-0.0166329	0.0104439
				-0.0166329	0
				-0.0166192	0
				-0.0166192	0.0104439
				-0.0166056	0.0104439
				-0.0166056	0
				-0.0165919	0
				-0.0165919	0.0104439
				-0.0165782	0.0104439
				-0.0165782	0
				-0.0165645	0
				-0.0165645	0.0104439
				-0.0165508	0.0104439
				-0.0165508	0
				-0.0165372	0
				-0.0165372	0.0104439
				-0.0165235	0.0104439
				-0.0165235	0
				-0.0165098	0
				-0.0165098	0.0104439
				-0.0164961	0.0104439
				-0.0164961	0
				-0.0164824	0
				-0.0164824	0.0104439
				-0.0164687	0.0104439
				-0.0164687	0
				-0.0164551	0
				-0.0164551	0.0104439
				-0.0164414	0.0104439
				-0.0164414	0
				-0.0164277	0
				-0.0164277	0.0104439
				-0.016414	0.0104439
				-0.016414	0
				-0.0164003	0
				-0.0164003	0.0104439
				-0.0163867	0.0104439
				-0.0163867	0
				-0.016373	0
				-0.016373	0.0104439
				-0.0163593	0.0104439
				-0.0163593	0
				-0.0163456	0
				-0.0163456	0.0104439
				-0.0163319	0.0104439
				-0.0163319	0
				-0.0163182	0
				-0.0163182	0.0496084
				-0.0163046	0.0496084
				-0.0163046	0
				-0.0162909	0
				-0.0162909	0.0496084
				-0.0162772	0.0496084
				-0.0162772	0
				-0.0162635	0
				-0.0162635	0.0496084
				-0.0162498	0.0496084
				-0.0162498	0
				-0.0162362	0
				-0.0162362	0.0496084
				-0.0162225	0.0496084
				-0.0162225	0
				-0.0162088	0
				-0.0162088	0.0496084
				-0.0161951	0.0496084
				-0.0161951	0
				-0.0161814	0
				-0.0161814	0.0496084
				-0.0161678	0.0496084
				-0.0161678	0
				-0.0161541	0
				-0.0161541	0.0496084
				-0.0161404	0.0496084
				-0.0161404	0
				-0.0161267	0
				-0.0161267	0.0496084
				-0.016113	0.0496084
				-0.016113	0
				-0.0160993	0
				-0.0160993	0.0496084
				-0.0160857	0.0496084
				-0.0160857	0
				-0.016072	0
				-0.016072	0.0496084
				-0.0160583	0.0496084
				-0.0160583	0
				-0.0160446	0
				-0.0160446	0.0496084
				-0.0160309	0.0496084
				-0.0160309	0
				-0.0160173	0
				-0.0160173	0.0496084
				-0.0160036	0.0496084
				-0.0160036	0
				-0.0159899	0
				-0.0159899	0.0496084
				-0.0159762	0.0496084
				-0.0159762	0
				-0.0159625	0
				-0.0159625	0.0496084
				-0.0159488	0.0496084
				-0.0159488	0
				-0.0159352	0
				-0.0159352	0.0496084
				-0.0159215	0.0496084
				-0.0159215	0
				-0.0159078	0
				-0.0159078	0.0496084
				-0.0158941	0.0496084
				-0.0158941	0
				-0.0158804	0
				-0.0158804	0.0496084
				-0.0158668	0.0496084
				-0.0158668	0
				-0.0158531	0
				-0.0158531	0.0496084
				-0.0158394	0.0496084
				-0.0158394	0
				-0.0158257	0
				-0.0158257	0.0496084
				-0.015812	0.0496084
				-0.015812	0
				-0.0157983	0
				-0.0157983	0.0496084
				-0.0157847	0.0496084
				-0.0157847	0
				-0.015771	0
				-0.015771	0.0496084
				-0.0157573	0.0496084
				-0.0157573	0
				-0.0157436	0
				-0.0157436	0.0496084
				-0.0157299	0.0496084
				-0.0157299	0
				-0.0157163	0
				-0.0157163	0.0496084
				-0.0157026	0.0496084
				-0.0157026	0
				-0.0156889	0
				-0.0156889	0.0496084
				-0.0156752	0.0496084
				-0.0156752	0
				-0.0156615	0
				-0.0156615	0.0496084
				-0.0156478	0.0496084
				-0.0156478	0
				-0.0156342	0
				-0.0156342	0.0496084
				-0.0156205	0.0496084
				-0.0156205	0
				-0.0156068	0
				-0.0156068	0.0496084
				-0.0155931	0.0496084
				-0.0155931	0
				-0.0155794	0
				-0.0155794	0.0496084
				-0.0155658	0.0496084
				-0.0155658	0
				-0.0155521	0
				-0.0155521	0.0496084
				-0.0155384	0.0496084
				-0.0155384	0
				-0.0155247	0
				-0.0155247	0.0496084
				-0.015511	0.0496084
				-0.015511	0
				-0.0154973	0
				-0.0154973	0.0496084
				-0.0154837	0.0496084
				-0.0154837	0
				-0.01547	0
				-0.01547	0.0496084
				-0.0154563	0.0496084
				-0.0154563	0
				-0.0154426	0
				-0.0154426	0.0496084
				-0.0154289	0.0496084
				-0.0154289	0
				-0.0154153	0
				-0.0154153	0.0496084
				-0.0154016	0.0496084
				-0.0154016	0
				-0.0153879	0
				-0.0153879	0.0496084
				-0.0153742	0.0496084
				-0.0153742	0
				-0.0153605	0
				-0.0153605	0.0496084
				-0.0153468	0.0496084
				-0.0153468	0
				-0.0153332	0
				-0.0153332	0.0496084
				-0.0153195	0.0496084
				-0.0153195	0
				-0.0153058	0
				-0.0153058	0.0496084
				-0.0152921	0.0496084
				-0.0152921	0
				-0.0152784	0
				-0.0152784	0.0496084
				-0.0152648	0.0496084
				-0.0152648	0
				-0.0152511	0
				-0.0152511	0.0496084
				-0.0152374	0.0496084
				-0.0152374	0
				-0.0152237	0
				-0.0152237	0.0496084
				-0.01521	0.0496084
				-0.01521	0
				-0.0151963	0
				-0.0151963	0.0496084
				-0.0151827	0.0496084
				-0.0151827	0
				-0.015169	0
				-0.015169	0.0496084
				-0.0151553	0.0496084
				-0.0151553	0
				-0.0151416	0
				-0.0151416	0.0496084
				-0.0151279	0.0496084
				-0.0151279	0
				-0.0151143	0
				-0.0151143	0.0496084
				-0.0151006	0.0496084
				-0.0151006	0
				-0.0150869	0
				-0.0150869	0.0496084
				-0.0150732	0.0496084
				-0.0150732	0
				-0.0150595	0
				-0.0150595	0.0496084
				-0.0150458	0.0496084
				-0.0150458	0
				-0.0150322	0
				-0.0150322	0.0496084
				-0.0150185	0.0496084
				-0.0150185	0
				-0.0150048	0
				-0.0150048	0.0496084
				-0.0149911	0.0496084
				-0.0149911	0
				-0.0149774	0
				-0.0149774	0.0496084
				-0.0149638	0.0496084
				-0.0149638	0
				-0.0149501	0
				-0.0149501	0.0496084
				-0.0149364	0.0496084
				-0.0149364	0
				-0.0149227	0
				-0.0149227	0.0496084
				-0.014909	0.0496084
				-0.014909	0
				-0.0148953	0
				-0.0148953	0.0496084
				-0.0148817	0.0496084
				-0.0148817	0
				-0.014868	0
				-0.014868	0.0496084
				-0.0148543	0.0496084
				-0.0148543	0
				-0.0148406	0
				-0.0148406	0.0496084
				-0.0148269	0.0496084
				-0.0148269	0
				-0.0148133	0
				-0.0148133	0.0496084
				-0.0147996	0.0496084
				-0.0147996	0
				-0.0147859	0
				-0.0147859	0.0496084
				-0.0147722	0.0496084
				-0.0147722	0
				-0.0147585	0
				-0.0147585	0.0496084
				-0.0147448	0.0496084
				-0.0147448	0
				-0.0147312	0
				-0.0147312	0.0496084
				-0.0147175	0.0496084
				-0.0147175	0
				-0.0147038	0
				-0.0147038	0.0496084
				-0.0146901	0.0496084
				-0.0146901	0
				-0.0146764	0
				-0.0146764	0.0496084
				-0.0146628	0.0496084
				-0.0146628	0
				-0.0146491	0
				-0.0146491	0.0496084
				-0.0146354	0.0496084
				-0.0146354	0
				-0.0146217	0
				-0.0146217	0.0496084
				-0.014608	0.0496084
				-0.014608	0
				-0.0145943	0
				-0.0145943	0.0496084
				-0.0145807	0.0496084
				-0.0145807	0
				-0.014567	0
				-0.014567	0.0496084
				-0.0145533	0.0496084
				-0.0145533	0
				-0.0145396	0
				-0.0145396	0.0496084
				-0.0145259	0.0496084
				-0.0145259	0
				-0.0145123	0
				-0.0145123	0.0496084
				-0.0144986	0.0496084
				-0.0144986	0
				-0.0144849	0
				-0.0144849	0.0496084
				-0.0144712	0.0496084
				-0.0144712	0
				-0.0144575	0
				-0.0144575	0.0496084
				-0.0144439	0.0496084
				-0.0144439	0
				-0.0144302	0
				-0.0144302	0.0496084
				-0.0144165	0.0496084
				-0.0144165	0
				-0.0144028	0
				-0.0144028	0.0496084
				-0.0143891	0.0496084
				-0.0143891	0
				-0.0143754	0
				-0.0143754	0.0496084
				-0.0143618	0.0496084
				-0.0143618	0
				-0.0143481	0
				-0.0143481	0.0496084
				-0.0143344	0.0496084
				-0.0143344	0
				-0.0143207	0
				-0.0143207	0.0496084
				-0.014307	0.0496084
				-0.014307	0
				-0.0142934	0
				-0.0142934	0.0496084
				-0.0142797	0.0496084
				-0.0142797	0
				-0.014266	0
				-0.014266	0.0496084
				-0.0142523	0.0496084
				-0.0142523	0
				-0.0142386	0
				-0.0142386	0.0496084
				-0.0142249	0.0496084
				-0.0142249	0
				-0.0142113	0
				-0.0142113	0.0496084
				-0.0141976	0.0496084
				-0.0141976	0
				-0.0141839	0
				-0.0141839	0.0496084
				-0.0141702	0.0496084
				-0.0141702	0
				-0.0141565	0
				-0.0141565	0.0496084
				-0.0141429	0.0496084
				-0.0141429	0
				-0.0141292	0
				-0.0141292	0.0496084
				-0.0141155	0.0496084
				-0.0141155	0
				-0.0141018	0
				-0.0141018	0.0496084
				-0.0140881	0.0496084
				-0.0140881	0
				-0.0140744	0
				-0.0140744	0.0496084
				-0.0140608	0.0496084
				-0.0140608	0
				-0.0140471	0
				-0.0140471	0.0496084
				-0.0140334	0.0496084
				-0.0140334	0
				-0.0140197	0
				-0.0140197	0.0496084
				-0.014006	0.0496084
				-0.014006	0
				-0.0139924	0
				-0.0139924	0.0496084
				-0.0139787	0.0496084
				-0.0139787	0
				-0.013965	0
				-0.013965	0.0496084
				-0.0139513	0.0496084
				-0.0139513	0
				-0.0139376	0
				-0.0139376	0.0496084
				-0.0139239	0.0496084
				-0.0139239	0
				-0.0139103	0
				-0.0139103	0.0496084
				-0.0138966	0.0496084
				-0.0138966	0
				-0.0138829	0
				-0.0138829	0.0496084
				-0.0138692	0.0496084
				-0.0138692	0
				-0.0138555	0
				-0.0138555	0.0496084
				-0.0138419	0.0496084
				-0.0138419	0
				-0.0138282	0
				-0.0138282	0.0496084
				-0.0138145	0.0496084
				-0.0138145	0
				-0.0138008	0
				-0.0138008	0.0496084
				-0.0137871	0.0496084
				-0.0137871	0
				-0.0137734	0
				-0.0137734	0.0496084
				-0.0137598	0.0496084
				-0.0137598	0
				-0.0137461	0
				-0.0137461	0.0496084
				-0.0137324	0.0496084
				-0.0137324	0
				-0.0137187	0
				-0.0137187	0.0496084
				-0.013705	0.0496084
				-0.013705	0
				-0.0136914	0
				-0.0136914	0.0496084
				-0.0136777	0.0496084
				-0.0136777	0
				-0.013664	0
				-0.013664	0.0496084
				-0.0136503	0.0496084
				-0.0136503	0
[truncated: 1,620 more rows]

## Sheet: Courbes ROC_HID
0	0	1
0	0.00591716	0.994083
0	0.0118343	0.988166
0.0046729	0.0118343	0.988166
0.0046729	0.0177515	0.982249
0.00934579	0.0177515	0.982249
0.0140187	0.0177515	0.982249
0.0140187	0.0236686	0.976331
0.0140187	0.0295858	0.970414
0.0186916	0.0295858	0.970414
0.0186916	0.035503	0.964497
0.0186916	0.0414201	0.95858
0.0186916	0.0473373	0.952663
0.0186916	0.0532544	0.946746
0.0233645	0.0532544	0.946746
0.0233645	0.0591716	0.940828
0.0280374	0.0591716	0.940828
0.0280374	0.0650888	0.934911
0.0280374	0.0710059	0.928994
0.0280374	0.0769231	0.923077
0.0280374	0.0828402	0.91716
0.0280374	0.0887574	0.911243
0.0327103	0.0887574	0.911243
0.0327103	0.0946746	0.905325
0.0327103	0.100592	0.899408
0.0327103	0.106509	0.893491
0.0327103	0.112426	0.887574
0.0327103	0.118343	0.881657
0.0327103	0.12426	0.87574
0.0373832	0.12426	0.87574
0.0420561	0.12426	0.87574
0.046729	0.12426	0.87574
0.046729	0.130178	0.869822
0.046729	0.136095	0.863905
0.0514019	0.136095	0.863905
0.0514019	0.142012	0.857988
0.0514019	0.147929	0.852071
0.0514019	0.153846	0.846154
0.0514019	0.159763	0.840237
0.0560748	0.159763	0.840237
0.0607477	0.159763	0.840237
0.0654206	0.159763	0.840237
0.0700935	0.159763	0.840237
0.0747664	0.159763	0.840237
0.0747664	0.16568	0.83432
0.0747664	0.171598	0.828402
0.0794393	0.171598	0.828402
0.0841121	0.171598	0.828402
0.0841121	0.177515	0.822485
0.088785	0.177515	0.822485
0.088785	0.183432	0.816568
0.088785	0.189349	0.810651
0.0934579	0.189349	0.810651
0.0981308	0.189349	0.810651
0.102804	0.189349	0.810651
0.107477	0.189349	0.810651
0.11215	0.189349	0.810651
0.116822	0.189349	0.810651
0.116822	0.195266	0.804734
0.116822	0.201183	0.798817
0.121495	0.201183	0.798817
0.121495	0.207101	0.792899
0.126168	0.207101	0.792899
0.130841	0.207101	0.792899
0.135514	0.207101	0.792899
0.135514	0.213018	0.786982
0.135514	0.218935	0.781065
0.135514	0.224852	0.775148
0.14486	0.224852	0.775148
0.14486	0.230769	0.769231
0.14486	0.236686	0.763314
0.14486	0.242604	0.757396
0.14486	0.248521	0.751479
0.149533	0.248521	0.751479
0.154206	0.248521	0.751479
0.154206	0.254438	0.745562
0.154206	0.260355	0.739645
0.158879	0.260355	0.739645
0.163551	0.260355	0.739645
0.168224	0.260355	0.739645
0.168224	0.266272	0.733728
0.168224	0.272189	0.727811
0.172897	0.272189	0.727811
0.17757	0.272189	0.727811
0.182243	0.272189	0.727811
0.186916	0.272189	0.727811
0.191589	0.272189	0.727811
0.196262	0.272189	0.727811
0.196262	0.278107	0.721893
0.200935	0.278107	0.721893
0.200935	0.284024	0.715976
0.200935	0.289941	0.710059
0.200935	0.295858	0.704142
0.200935	0.301775	0.698225
0.205607	0.301775	0.698225
0.21028	0.301775	0.698225
0.214953	0.301775	0.698225
0.214953	0.307692	0.692308
0.214953	0.313609	0.686391
0.214953	0.319527	0.680473
0.219626	0.319527	0.680473
0.219626	0.325444	0.674556
0.219626	0.331361	0.668639
0.224299	0.331361	0.668639
0.228972	0.331361	0.668639
0.228972	0.337278	0.662722
0.228972	0.343195	0.656805
0.233645	0.343195	0.656805
0.238318	0.343195	0.656805
0.242991	0.349112	0.650888
0.242991	0.35503	0.64497
0.247664	0.35503	0.64497
0.252336	0.35503	0.64497
0.257009	0.35503	0.64497
0.261682	0.35503	0.64497
0.261682	0.360947	0.639053
0.261682	0.366864	0.633136
0.261682	0.372781	0.627219
0.261682	0.378698	0.621302
0.261682	0.384615	0.615385
0.266355	0.384615	0.615385
0.271028	0.384615	0.615385
0.271028	0.390533	0.609467
0.271028	0.39645	0.60355
0.275701	0.39645	0.60355
0.275701	0.402367	0.597633
0.280374	0.402367	0.597633
0.285047	0.402367	0.597633
0.28972	0.402367	0.597633
0.294393	0.402367	0.597633
0.299065	0.402367	0.597633
0.303738	0.402367	0.597633
0.308411	0.402367	0.597633
0.313084	0.402367	0.597633
0.317757	0.402367	0.597633
0.32243	0.402367	0.597633
0.32243	0.408284	0.591716
0.327103	0.408284	0.591716
0.327103	0.414201	0.585799
0.327103	0.420118	0.579882
0.331776	0.420118	0.579882
0.336449	0.420118	0.579882
0.341121	0.420118	0.579882
0.341121	0.426036	0.573964
0.345794	0.426036	0.573964
0.350467	0.426036	0.573964
0.350467	0.431953	0.568047
0.350467	0.43787	0.56213
0.350467	0.443787	0.556213
0.350467	0.449704	0.550296
0.350467	0.455621	0.544379
0.35514	0.455621	0.544379
0.35514	0.461538	0.538462
0.35514	0.467456	0.532544
0.35514	0.473373	0.526627
0.35514	0.47929	0.52071
0.359813	0.47929	0.52071
0.364486	0.47929	0.52071
0.369159	0.47929	0.52071
0.369159	0.485207	0.514793
0.369159	0.491124	0.508876
0.373832	0.491124	0.508876
0.378505	0.491124	0.508876
0.378505	0.497041	0.502959
0.378505	0.502959	0.497041
0.378505	0.508876	0.491124
0.383178	0.508876	0.491124
0.38785	0.508876	0.491124
0.38785	0.514793	0.485207
0.392523	0.514793	0.485207
0.397196	0.514793	0.485207
0.401869	0.514793	0.485207
0.406542	0.514793	0.485207
0.411215	0.514793	0.485207
0.420561	0.514793	0.485207
0.425234	0.514793	0.485207
0.425234	0.52071	0.47929
0.425234	0.526627	0.473373
0.425234	0.532544	0.467456
0.429907	0.532544	0.467456
0.429907	0.538462	0.461538
0.434579	0.538462	0.461538
0.439252	0.538462	0.461538
0.443925	0.538462	0.461538
0.448598	0.538462	0.461538
0.453271	0.538462	0.461538
0.453271	0.544379	0.455621
0.453271	0.550296	0.449704
0.453271	0.556213	0.443787
0.453271	0.56213	0.43787
0.457944	0.56213	0.43787
0.462617	0.56213	0.43787
0.46729	0.56213	0.43787
0.471963	0.56213	0.43787
0.471963	0.568047	0.431953
0.471963	0.573964	0.426036
0.476636	0.573964	0.426036
0.476636	0.579882	0.420118
0.481308	0.579882	0.420118
0.481308	0.585799	0.414201
0.481308	0.591716	0.408284
0.481308	0.597633	0.402367
0.485981	0.597633	0.402367
0.490654	0.597633	0.402367
0.495327	0.597633	0.402367
0.5	0.597633	0.402367
0.5	0.60355	0.39645
0.504673	0.60355	0.39645
0.504673	0.609467	0.390533
0.509346	0.609467	0.390533
0.514019	0.609467	0.390533
0.518692	0.609467	0.390533
0.518692	0.615385	0.384615
0.518692	0.621302	0.378698
0.523364	0.621302	0.378698
0.528037	0.621302	0.378698
0.528037	0.627219	0.372781
0.53271	0.627219	0.372781
0.53271	0.633136	0.366864
0.53271	0.639053	0.360947
0.537383	0.639053	0.360947
0.542056	0.639053	0.360947
0.542056	0.64497	0.35503
0.542056	0.650888	0.349112
0.542056	0.656805	0.343195
0.546729	0.656805	0.343195
0.551402	0.656805	0.343195
0.551402	0.662722	0.337278
0.551402	0.668639	0.331361
0.551402	0.674556	0.325444
0.556075	0.674556	0.325444
0.556075	0.680473	0.319527
0.556075	0.686391	0.313609
0.560748	0.686391	0.313609
0.565421	0.686391	0.313609
0.570093	0.686391	0.313609
0.570093	0.692308	0.307692
0.574766	0.692308	0.307692
0.579439	0.692308	0.307692
0.579439	0.698225	0.301775
0.584112	0.698225	0.301775
0.584112	0.704142	0.295858
0.584112	0.710059	0.289941
0.584112	0.715976	0.284024
0.588785	0.715976	0.284024
0.588785	0.721893	0.278107
0.593458	0.721893	0.278107
0.593458	0.727811	0.272189
0.593458	0.733728	0.266272
0.598131	0.733728	0.266272
0.598131	0.739645	0.260355
0.598131	0.745562	0.254438
0.602804	0.745562	0.254438
0.607477	0.745562	0.254438
0.61215	0.745562	0.254438
0.616822	0.745562	0.254438
0.616822	0.751479	0.248521
0.621495	0.751479	0.248521
0.621495	0.757396	0.242604
0.626168	0.757396	0.242604
0.626168	0.763314	0.236686
0.626168	0.769231	0.230769
0.630841	0.769231	0.230769
0.635514	0.769231	0.230769
0.635514	0.775148	0.224852
0.635514	0.781065	0.218935
0.640187	0.781065	0.218935
0.64486	0.781065	0.218935
0.64486	0.786982	0.213018
0.64486	0.792899	0.207101
0.64486	0.798817	0.201183
0.649533	0.798817	0.201183
0.654206	0.798817	0.201183
0.658879	0.798817	0.201183
0.663551	0.798817	0.201183
0.668224	0.798817	0.201183
0.672897	0.798817	0.201183
0.672897	0.804734	0.195266
0.67757	0.804734	0.195266
0.682243	0.804734	0.195266
0.682243	0.810651	0.189349
0.682243	0.816568	0.183432
0.686916	0.816568	0.183432
0.691589	0.816568	0.183432
0.696262	0.816568	0.183432
0.696262	0.822485	0.177515
0.700935	0.822485	0.177515
0.705607	0.822485	0.177515
0.71028	0.822485	0.177515
0.714953	0.822485	0.177515
0.714953	0.828402	0.171598
0.714953	0.83432	0.16568
0.719626	0.83432	0.16568
0.724299	0.83432	0.16568
0.728972	0.83432	0.16568
0.733645	0.83432	0.16568
0.738318	0.83432	0.16568
0.742991	0.83432	0.16568
0.752336	0.83432	0.16568
0.752336	0.840237	0.159763
0.757009	0.840237	0.159763
0.757009	0.846154	0.153846
0.761682	0.846154	0.153846
0.766355	0.846154	0.153846
0.771028	0.846154	0.153846
0.775701	0.846154	0.153846
0.775701	0.852071	0.147929
0.780374	0.852071	0.147929
0.780374	0.857988	0.142012
0.780374	0.863905	0.136095
0.785047	0.863905	0.136095
0.78972	0.863905	0.136095
0.78972	0.869822	0.130178
0.78972	0.87574	0.12426
0.794393	0.87574	0.12426
0.794393	0.881657	0.118343
0.799065	0.881657	0.118343
0.799065	0.887574	0.112426
0.799065	0.893491	0.106509
0.799065	0.899408	0.100592
0.803738	0.899408	0.100592
0.803738	0.905325	0.0946746
0.808411	0.905325	0.0946746
0.808411	0.911243	0.0887574
0.813084	0.911243	0.0887574
0.817757	0.911243	0.0887574
0.817757	0.91716	0.0828402
0.82243	0.91716	0.0828402
0.827103	0.91716	0.0828402
0.827103	0.923077	0.0769231
0.831776	0.923077	0.0769231
0.831776	0.928994	0.0710059
0.836449	0.928994	0.0710059
0.841121	0.928994	0.0710059
0.845794	0.928994	0.0710059
0.850467	0.928994	0.0710059
0.850467	0.934911	0.0650888
0.850467	0.940828	0.0591716
0.85514	0.940828	0.0591716
0.859813	0.940828	0.0591716
0.864486	0.940828	0.0591716
0.864486	0.946746	0.0532544
0.864486	0.952663	0.0473373
0.864486	0.95858	0.0414201
0.869159	0.95858	0.0414201
0.873832	0.95858	0.0414201
0.878505	0.95858	0.0414201
0.883178	0.95858	0.0414201
0.88785	0.95858	0.0414201
0.892523	0.95858	0.0414201
0.897196	0.95858	0.0414201
0.901869	0.95858	0.0414201
0.906542	0.95858	0.0414201
0.911215	0.95858	0.0414201
0.911215	0.964497	0.035503
0.915888	0.964497	0.035503
0.920561	0.964497	0.035503
0.925234	0.964497	0.035503
0.929907	0.964497	0.035503
0.934579	0.964497	0.035503
0.934579	0.970414	0.0295858
0.939252	0.970414	0.0295858
0.943925	0.970414	0.0295858
0.948598	0.970414	0.0295858
0.948598	0.976331	0.0236686
0.953271	0.976331	0.0236686
0.953271	0.982249	0.0177515
0.953271	0.988166	0.0118343
0.957944	0.988166	0.0118343
0.957944	0.994083	0.00591716
0.962617	0.994083	0.00591716
0.96729	0.994083	0.00591716
0.971963	0.994083	0.00591716
0.976636	0.994083	0.00591716
0.981308	0.994083	0.00591716
0.985981	0.994083	0.00591716
0.985981	1	0
0.990654	1	0
0.995327	1	0
1	1	0

## Sheet: Analyse de Kaplan-Meier_HID
fu_12 (years)	Borne inférieure (95%)	Borne supérieure (95%)	Fonction de survie cumulée	#N/A
0	1	1	1	0
0	1	1	1	0
0	0.969274	1	0.989583
0.25	0.969274	1	0.989583
0.25	0.950596	1	0.979167
0.333333	0.950596	1	0.979167
0.333333	0.903469	0.992364	0.947917
0.416667	0.903469	0.992364	0.947917
0.416667	0.889079	0.985921	0.9375
0.5	0.889079	0.985921	0.9375
0.5	0.847943	0.964557	0.90625
0.583333	0.847943	0.964557	0.90625
0.583333	0.834726	0.95694	0.895833
0.666667	0.834726	0.95694	0.895833
0.666667	0.821701	0.949132	0.885417
0.75	0.821701	0.949132	0.885417
0.75	0.808844	0.941156	0.875
0.833333	0.808844	0.941156	0.875
0.833333	0.771118	0.916382	0.84375
0.916667	0.771118	0.916382	0.84375
0.916667	0.722382	0.881784	0.802083
1.08333	0.722382	0.881784	0.802083
1.08333	0.698555	0.863945	0.78125
1.16667	0.698555	0.863945	0.78125
1.16667	0.675035	0.845799	0.760417
1.25	0.675035	0.845799	0.760417
1.25	0.663381	0.836619	0.75
1.33333	0.663381	0.836619	0.75
1.33333	0.640272	0.818062	0.729167
1.41667	0.640272	0.818062	0.729167
1.41667	0.606067	0.789766	0.697917
1.5	0.606067	0.789766	0.697917
1.5	0.572368	0.760965	0.666667
1.58333	0.572368	0.760965	0.666667
1.58333	0.56124	0.75126	0.65625
1.75	0.56124	0.75126	0.65625
1.75	0.550163	0.741504	0.645833
1.91667	0.550163	0.741504	0.645833
1.91667	0.550163	0.741504	0.645833
2	0.550163	0.741504	0.645833
2	0.527729	0.721588	0.624658
2.08333	0.527729	0.721588	0.624658
2.08333	0.516358	0.711419	0.613888
2.25	0.516358	0.711419	0.613888
2.25	0.516358	0.711419	0.613888
2.41667	0.516358	0.711419	0.613888
2.41667	0.492797	0.690334	0.591565
2.5	0.492797	0.690334	0.591565
2.5	0.492797	0.690334	0.591565
2.58333	0.492797	0.690334	0.591565
2.58333	0.492797	0.690334	0.591565
2.83333	0.492797	0.690334	0.591565
2.83333	0.492797	0.690334	0.591565
2.91667	0.492797	0.690334	0.591565
2.91667	0.480256	0.679212	0.579734
3	0.480256	0.679212	0.579734
3	0.480256	0.679212	0.579734
3.08333	0.480256	0.679212	0.579734
3.08333	0.454115	0.656014	0.555064
3.25	0.454115	0.656014	0.555064
3.25	0.44117	0.64429	0.54273
3.58333	0.44117	0.64429	0.54273
3.58333	0.428306	0.632483	0.530395
3.66667	0.428306	0.632483	0.530395
3.66667	0.415523	0.620597	0.51806
3.75	0.415523	0.620597	0.51806
3.75	0.415523	0.620597	0.51806
3.91667	0.415523	0.620597	0.51806
3.91667	0.402041	0.608176	0.505109
4	0.402041	0.608176	0.505109
4	0.38822	0.595412	0.491816
4.25	0.38822	0.595412	0.491816
4.25	0.38822	0.595412	0.491816
4.33333	0.38822	0.595412	0.491816
4.33333	0.38822	0.595412	0.491816
4.41667	0.38822	0.595412	0.491816
4.41667	0.38822	0.595412	0.491816
4.66667	0.38822	0.595412	0.491816
4.66667	0.38822	0.595412	0.491816
4.83333	0.38822	0.595412	0.491816
4.83333	0.38822	0.595412	0.491816
5	0.38822	0.595412	0.491816
5	0.36879	0.579713	0.474251
5.25	0.36879	0.579713	0.474251
5.25	0.36879	0.579713	0.474251
5.5	0.36879	0.579713	0.474251
5.5	0.348717	0.563305	0.456011
5.58333	0.348717	0.563305	0.456011
5.58333	0.348717	0.563305	0.456011
5.83333	0.348717	0.563305	0.456011
5.83333	0.348717	0.563305	0.456011
6.08333	0.348717	0.563305	0.456011
6.08333	0.348717	0.563305	0.456011
6.16667	0.348717	0.563305	0.456011
6.16667	0.325444	0.545122	0.435283
6.41667	0.325444	0.545122	0.435283
6.41667	0.325444	0.545122	0.435283
7.33333	0.325444	0.545122	0.435283
7.33333	0.325444	0.545122	0.435283
7.41667	0.325444	0.545122	0.435283
7.41667	0.325444	0.545122	0.435283
7.75	0.325444	0.545122	0.435283
7.75	0.29541	0.523947	0.409678
7.91667	0.29541	0.523947	0.409678
7.91667	0.29541	0.523947	0.409678
8.08333	0.29541	0.523947	0.409678
8.08333	0.29541	0.523947	0.409678
8.58333	0.29541	0.523947	0.409678
8.58333	0.29541	0.523947	0.409678
9	0.29541	0.523947	0.409678
9	0.29541	0.523947	0.409678
9.5	0.29541	0.523947	0.409678
9.5	0.29541	0.523947	0.409678
10	0.29541	0.523947	0.409678
10	0.29541	0.523947	0.409678
0	0.0104713
0.25	0.0104713
0.25	0.0210534
0.333333	0.0210534
0.333333	0.0534887
0.416667	0.0534887
0.416667	0.0645385
0.5	0.0645385
0.5	0.0984401
0.583333	0.0984401
0.583333	0.110001
0.666667	0.110001
0.666667	0.121697
0.75	0.121697
0.75	0.133531
0.833333	0.133531
0.833333	0.169899
0.916667	0.169899
0.916667	0.220543
1.08333	0.220543
1.08333	0.24686
1.16667	0.24686
1.16667	0.273889
1.25	0.273889
1.25	0.287682
1.33333	0.287682
1.33333	0.315853
1.41667	0.315853
1.41667	0.359656
1.5	0.359656
1.5	0.405465
1.58333	0.405465
1.58333	0.421213
1.75	0.421213
1.75	0.437214
1.91667	0.437214
1.91667	0.437214
2	0.437214
2	0.47055
2.08333	0.47055
2.08333	0.487942
2.25	0.487942
2.25	0.487942
2.41667	0.487942
2.41667	0.524983
2.5	0.524983
2.5	0.524983
2.58333	0.524983
2.58333	0.524983
2.83333	0.524983
2.83333	0.524983
2.91667	0.524983
2.91667	0.545186
3	0.545186
3	0.545186
3.08333	0.545186
3.08333	0.588671
3.25	0.588671
3.25	0.611144
3.58333	0.611144
3.58333	0.634133
3.66667	0.634133
3.66667	0.657664
3.75	0.657664
3.75	0.657664
3.91667	0.657664
3.91667	0.682982
4	0.682982
4	0.70965
4.25	0.70965
4.25	0.70965
4.33333	0.70965
4.33333	0.70965
4.41667	0.70965
4.41667	0.70965
4.66667	0.70965
4.66667	0.70965
4.83333	0.70965
4.83333	0.70965
5	0.70965
5	0.746018
5.25	0.746018
5.25	0.746018
5.5	0.746018
5.5	0.785238
5.58333	0.785238
5.58333	0.785238
5.83333	0.785238
5.83333	0.785238
6.08333	0.785238
6.08333	0.785238
6.16667	0.785238
6.16667	0.831758
6.41667	0.831758
6.41667	0.831758
7.33333	0.831758
7.33333	0.831758
7.41667	0.831758
7.41667	0.831758
7.75	0.831758
7.75	0.892383
7.91667	0.892383
7.91667	0.892383
8.08333	0.892383
8.08333	0.892383
8.58333	0.892383
8.58333	0.892383
9	0.892383
9	0.892383
9.5	0.892383
9.5	0.892383
10	0.892383
10	0.892383
-1.38629	-4.55912
-1.38629	-3.86069
-1.09861	-3.86069
-1.09861	-2.92829
-0.875469	-2.92829
-0.875469	-2.74049
-0.693147	-2.74049
-0.693147	-2.31831
-0.538997	-2.31831
-0.538997	-2.20727
-0.405465	-2.20727
-0.405465	-2.10622
-0.287682	-2.10622
-0.287682	-2.01342
-0.182322	-2.01342
-0.182322	-1.77255
-0.0870114	-1.77255
-0.0870114	-1.51166
0.0800427	-1.51166
0.0800427	-1.39893
0.154151	-1.39893
0.154151	-1.29503
0.223144	-1.29503
0.223144	-1.2459
0.287682	-1.2459
0.287682	-1.15248
0.348307	-1.15248
0.348307	-1.02261
0.405465	-1.02261
0.405465	-0.90272
0.459532	-0.90272
0.459532	-0.864616
0.559616	-0.864616
0.559616	-0.827333
0.650588	-0.827333
0.650588	-0.827333
0.693147	-0.827333
0.693147	-0.753853
0.733969	-0.753853
0.733969	-0.717559
0.81093	-0.717559
0.81093	-0.717559
0.882389	-0.717559
0.882389	-0.644389
0.916291	-0.644389
0.916291	-0.644389
0.949081	-0.644389
0.949081	-0.644389
1.04145	-0.644389
1.04145	-0.644389
1.07044	-0.644389
1.07044	-0.606628
1.09861	-0.606628
1.09861	-0.606628
1.12601	-0.606628
1.12601	-0.529888
1.17865	-0.529888
1.17865	-0.492423
1.27629	-0.492423
1.27629	-0.455496
1.29928	-0.455496
1.29928	-0.419061
1.32176	-0.419061
1.32176	-0.419061
1.36524	-0.419061
1.36524	-0.381287
1.38629	-0.381287
1.38629	-0.342983
1.44692	-0.342983
1.44692	-0.342983
1.46634	-0.342983
1.46634	-0.342983
1.48539	-0.342983
1.48539	-0.342983
1.54045	-0.342983
1.54045	-0.342983
1.57554	-0.342983
1.57554	-0.342983
1.60944	-0.342983
1.60944	-0.293006
1.65823	-0.293006
1.65823	-0.293006
1.70475	-0.293006
1.70475	-0.241768
1.71979	-0.241768
1.71979	-0.241768
1.76359	-0.241768
1.76359	-0.241768
1.80555	-0.241768
1.80555	-0.241768
1.81916	-0.241768
1.81916	-0.184213
1.8589	-0.184213
1.8589	-0.184213
1.99243	-0.184213
1.99243	-0.184213
2.00373	-0.184213
2.00373	-0.184213
2.04769	-0.184213
2.04769	-0.11386
2.06897	-0.11386
2.06897	-0.11386
2.0898	-0.11386
2.0898	-0.11386
2.14982	-0.11386
2.14982	-0.11386
2.19722	-0.11386
2.19722	-0.11386
2.25129	-0.11386
2.25129	-0.11386
2.30259	-0.11386
2.30259	-0.11386
fu_12 (years)	Borne inférieure (95%)	Borne supérieure (95%)	Fonction de survie cumulée	#N/A
0	1	1	1	0
0	1	1	1	0
0	0.983407	1	0.993031
0.0833333	0.983407	1	0.993031
0.0833333	0.977755	1	0.989535
0.166667	0.977755	1	0.989535
0.166667	0.972452	0.999625	0.986038
0.25	0.972452	0.999625	0.986038
0.25	0.96241	0.995631	0.97902
0.333333	0.96241	0.995631	0.97902
0.333333	0.948235	0.988751	0.968493
0.5	0.948235	0.988751	0.968493
0.5	0.917236	0.970623	0.94393
0.583333	0.917236	0.970623	0.94393
0.583333	0.896079	0.95669	0.926385
0.666667	0.896079	0.95669	0.926385
0.666667	0.867286	0.936357	0.901821
0.75	0.867286	0.936357	0.901821
0.75	0.847056	0.921359	0.884208
0.833333	0.847056	0.921359	0.884208
0.833333	0.827105	0.906083	0.866594
0.916667	0.827105	0.906083	0.866594
0.916667	0.819191	0.899906	0.859549
1.08333	0.819191	0.899906	0.859549
1.08333	0.79554	0.88111	0.838325
1.16667	0.79554	0.88111	0.838325
1.16667	0.783817	0.87161	0.827713
1.25	0.783817	0.87161	0.827713
1.25	0.756696	0.84921	0.802953
1.33333	0.756696	0.84921	0.802953
1.33333	0.745163	0.839519	0.792341
1.41667	0.745163	0.839519	0.792341
1.41667	0.729861	0.826523	0.778192
1.5	0.729861	0.826523	0.778192
1.5	0.714642	0.813444	0.764043
1.58333	0.714642	0.813444	0.764043
1.58333	0.703219	0.803545	0.753382
1.66667	0.703219	0.803545	0.753382
1.66667	0.699421	0.800236	0.749828
1.75	0.699421	0.800236	0.749828
1.75	0.695627	0.796922	0.746275
1.83333	0.695627	0.796922	0.746275
1.83333	0.680497	0.783623	0.73206
1.91667	0.680497	0.783623	0.73206
1.91667	0.669195	0.773603	0.721399
2	0.669195	0.773603	0.721399
2	0.665394	0.770226	0.71781
2.08333	0.665394	0.770226	0.71781
2.08333	0.657804	0.763459	0.710632
2.16667	0.657804	0.763459	0.710632
2.16667	0.653994	0.760055	0.707024
2.25	0.653994	0.760055	0.707024
2.25	0.653994	0.760055	0.707024
2.33333	0.653994	0.760055	0.707024
2.33333	0.653994	0.760055	0.707024
2.41667	0.653994	0.760055	0.707024
2.41667	0.646253	0.753142	0.699698
2.5	0.646253	0.753142	0.699698
2.5	0.638485	0.74618	0.692333
2.58333	0.638485	0.74618	0.692333
2.58333	0.638485	0.74618	0.692333
2.66667	0.638485	0.74618	0.692333
2.66667	0.630687	0.739169	0.684928
2.75	0.630687	0.739169	0.684928
2.75	0.626795	0.735656	0.681226
2.83333	0.626795	0.735656	0.681226
2.83333	0.622883	0.732123	0.677503
3	0.622883	0.732123	0.677503
3	0.618975	0.728586	0.67378
3.08333	0.618975	0.728586	0.67378
3.08333	0.603388	0.714393	0.65889
3.25	0.603388	0.714393	0.65889
3.25	0.599476	0.710817	0.655147
3.33333	0.599476	0.710817	0.655147
3.33333	0.595569	0.707237	0.651403
3.5	0.595569	0.707237	0.651403
3.5	0.583873	0.696471	0.640172
3.58333	0.583873	0.696471	0.640172
3.58333	0.583873	0.696471	0.640172
3.66667	0.583873	0.696471	0.640172
3.66667	0.583873	0.696471	0.640172
3.75	0.583873	0.696471	0.640172
3.75	0.579878	0.692799	0.636338
3.83333	0.579878	0.692799	0.636338
3.83333	0.575832	0.689085	0.632458
3.91667	0.575832	0.689085	0.632458
3.91667	0.575832	0.689085	0.632458
4.08333	0.575832	0.689085	0.632458
4.08333	0.571763	0.685346	0.628554
4.16667	0.571763	0.685346	0.628554
4.16667	0.567698	0.681602	0.62465
4.25	0.567698	0.681602	0.62465
4.25	0.563581	0.677813	0.620697
4.58333	0.563581	0.677813	0.620697
4.58333	0.563581	0.677813	0.620697
4.66667	0.563581	0.677813	0.620697
4.66667	0.563581	0.677813	0.620697
4.75	0.563581	0.677813	0.620697
4.75	0.563581	0.677813	0.620697
5	0.563581	0.677813	0.620697
5	0.559346	0.673933	0.61664
5.08333	0.559346	0.673933	0.61664
5.08333	0.559346	0.673933	0.61664
5.66667	0.559346	0.673933	0.61664
5.66667	0.559346	0.673933	0.61664
5.75	0.559346	0.673933	0.61664
5.75	0.559346	0.673933	0.61664
5.83333	0.559346	0.673933	0.61664
5.83333	0.559346	0.673933	0.61664
6	0.559346	0.673933	0.61664
6	0.559346	0.673933	0.61664
6.08333	0.559346	0.673933	0.61664
6.08333	0.559346	0.673933	0.61664
6.25	0.559346	0.673933	0.61664
6.25	0.554815	0.669841	0.612328
6.33333	0.554815	0.669841	0.612328
6.33333	0.554815	0.669841	0.612328
6.41667	0.554815	0.669841	0.612328
6.41667	0.550062	0.665588	0.607825
6.5	0.550062	0.665588	0.607825
6.5	0.545277	0.661301	0.603289
6.58333	0.545277	0.661301	0.603289
6.58333	0.545277	0.661301	0.603289
6.66667	0.545277	0.661301	0.603289
6.66667	0.545277	0.661301	0.603289
6.75	0.545277	0.661301	0.603289
6.75	0.545277	0.661301	0.603289
6.83333	0.545277	0.661301	0.603289
6.83333	0.545277	0.661301	0.603289
6.91667	0.545277	0.661301	0.603289
6.91667	0.545277	0.661301	0.603289
7	0.545277	0.661301	0.603289
7	0.534936	0.652182	0.593559
7.16667	0.534936	0.652182	0.593559
7.16667	0.534936	0.652182	0.593559
7.25	0.534936	0.652182	0.593559
7.25	0.534936	0.652182	0.593559
7.33333	0.534936	0.652182	0.593559
7.33333	0.534936	0.652182	0.593559
7.41667	0.534936	0.652182	0.593559
7.41667	0.534936	0.652182	0.593559
7.5	0.534936	0.652182	0.593559
7.5	0.534936	0.652182	0.593559
7.58333	0.534936	0.652182	0.593559
7.58333	0.534936	0.652182	0.593559
7.66667	0.534936	0.652182	0.593559
7.66667	0.534936	0.652182	0.593559
7.75	0.534936	0.652182	0.593559
7.75	0.534936	0.652182	0.593559
7.83333	0.534936	0.652182	0.593559
7.83333	0.528288	0.646717	0.587502
7.91667	0.528288	0.646717	0.587502
7.91667	0.521499	0.641137	0.581318
8	0.521499	0.641137	0.581318
8	0.521499	0.641137	0.581318
8.16667	0.521499	0.641137	0.581318
8.16667	0.521499	0.641137	0.581318
8.33333	0.521499	0.641137	0.581318
8.33333	0.521499	0.641137	0.581318
8.41667	0.521499	0.641137	0.581318
8.41667	0.521499	0.641137	0.581318
8.5	0.521499	0.641137	0.581318
8.5	0.521499	0.641137	0.581318
8.58333	0.521499	0.641137	0.581318
8.58333	0.513309	0.634794	0.574051
8.66667	0.513309	0.634794	0.574051
8.66667	0.513309	0.634794	0.574051
8.75	0.513309	0.634794	0.574051
8.75	0.513309	0.634794	0.574051
8.83333	0.513309	0.634794	0.574051
8.83333	0.513309	0.634794	0.574051
9	0.513309	0.634794	0.574051
9	0.513309	0.634794	0.574051
9.08333	0.513309	0.634794	0.574051
9.08333	0.513309	0.634794	0.574051
9.33333	0.513309	0.634794	0.574051
9.33333	0.513309	0.634794	0.574051
9.5	0.513309	0.634794	0.574051
9.5	0.513309	0.634794	0.574051
9.58333	0.513309	0.634794	0.574051
9.58333	0.492383	0.619842	0.556112
9.66667	0.492383	0.619842	0.556112
9.66667	0.481854	0.612138	0.546996
9.75	0.481854	0.612138	0.546996
9.75	0.481854	0.612138	0.546996
9.83333	0.481854	0.612138	0.546996
9.83333	0.481854	0.612138	0.546996
9.91667	0.481854	0.612138	0.546996
9.91667	0.481854	0.612138	0.546996
10	0.481854	0.612138	0.546996
10	0.481854	0.612138	0.546996
0	0.00699304
0.0833333	0.00699304
0.0833333	0.0105204
0.166667	0.0105204
0.166667	0.0140602
0.25	0.0140602
0.25	0.0212031
0.333333	0.0212031
0.333333	0.032014
0.5	0.032014
0.5	0.0577035
0.583333	0.0577035
0.583333	0.0764658
0.666667	0.0764658
0.666667	0.103339
0.75	0.103339
0.75	0.123063
0.833333	0.123063
0.833333	0.143185
0.916667	0.143185
0.916667	0.151348
1.08333	0.151348
1.08333	0.176349
1.16667	0.176349
1.16667	0.189088
1.25	0.189088
1.25	0.219459
1.33333	0.219459
1.33333	0.232763
1.41667	0.232763
1.41667	0.250782
1.5	0.250782
1.5	0.269131
1.58333	0.269131
1.58333	0.283183
1.66667	0.283183
1.66667	0.287911
1.75	0.287911
1.75	0.292662
1.83333	0.292662
1.83333	0.311893
1.91667	0.311893
1.91667	0.326563
2	0.326563
2	0.331551
2.08333	0.331551
2.08333	0.341601
2.16667	0.341601
2.16667	0.34669
2.25	0.34669
2.25	0.34669
2.33333	0.34669
2.33333	0.34669
2.41667	0.34669
2.41667	0.357107
2.5	0.357107
2.5	0.367689
2.58333	0.367689
2.58333	0.367689
2.66667	0.367689
2.66667	0.378442
2.75	0.378442
2.75	0.383862
2.83333	0.383862
2.83333	0.389341
3	0.389341
3	0.394851
3.08333	0.394851
3.08333	0.417198
3.25	0.417198
3.25	0.422896
3.33333	0.422896
3.33333	0.428627
3.5	0.428627
3.5	0.446019
3.58333	0.446019
3.58333	0.446019
3.66667	0.446019
3.66667	0.446019
3.75	0.446019
3.75	0.452025
3.83333	0.452025
3.83333	0.458141
3.91667	0.458141
3.91667	0.458141
4.08333	0.458141
4.08333	0.464333
4.16667	0.464333
4.16667	0.470563
4.25	0.470563
4.25	0.476913
4.58333	0.476913
4.58333	0.476913
4.66667	0.476913
4.66667	0.476913
4.75	0.476913
4.75	0.476913
5	0.476913
5	0.48347
5.08333	0.48347
5.08333	0.48347
5.66667	0.48347
5.66667	0.48347
5.75	0.48347
5.75	0.48347
5.83333	0.48347
5.83333	0.48347
6	0.48347
6	0.48347
6.08333	0.48347
6.08333	0.48347
6.25	0.48347
6.25	0.490488
6.33333	0.490488
6.33333	0.490488
6.41667	0.490488
6.41667	0.497868
6.5	0.497868
6.5	0.505358
6.58333	0.505358
6.58333	0.505358
6.66667	0.505358
6.66667	0.505358
6.75	0.505358
6.75	0.505358
6.83333	0.505358
6.83333	0.505358
6.91667	0.505358
6.91667	0.505358
7	0.505358
7	0.521619
7.16667	0.521619
7.16667	0.521619
7.25	0.521619
7.25	0.521619
7.33333	0.521619
7.33333	0.521619
7.41667	0.521619
7.41667	0.521619
7.5	0.521619
7.5	0.521619
7.58333	0.521619
7.58333	0.521619
7.66667	0.521619
7.66667	0.521619
7.75	0.521619
7.75	0.521619
7.83333	0.521619
7.83333	0.531875
7.91667	0.531875
7.91667	0.542458
8	0.542458
8	0.542458
8.16667	0.542458
8.16667	0.542458
8.33333	0.542458
8.33333	0.542458
8.41667	0.542458
8.41667	0.542458
8.5	0.542458
8.5	0.542458
8.58333	0.542458
8.58333	0.555036
8.66667	0.555036
8.66667	0.555036
8.75	0.555036
8.75	0.555036
8.83333	0.555036
8.83333	0.555036
9	0.555036
9	0.555036
9.08333	0.555036
9.08333	0.555036
9.33333	0.555036
9.33333	0.555036
9.5	0.555036
9.5	0.555036
9.58333	0.555036
9.58333	0.586785
9.66667	0.586785
9.66667	0.603314
9.75	0.603314
9.75	0.603314
9.83333	0.603314
9.83333	0.603314
9.91667	0.603314
9.91667	0.603314
10	0.603314
10	0.603314
-2.48491	-4.96284
-2.48491	-4.55444
-1.79176	-4.55444
-1.79176	-4.26441
-1.38629	-4.26441
-1.38629	-3.85361
-1.09861	-3.85361
-1.09861	-3.44158
-0.693147	-3.44158
-0.693147	-2.85244
-0.538997	-2.85244
-0.538997	-2.57091
-0.405465	-2.57091
-0.405465	-2.26974
-0.287682	-2.26974
-0.287682	-2.09506
-0.182322	-2.09506
-0.182322	-1.94362
-0.0870114	-1.94362
-0.0870114	-1.88817
0.0800427	-1.88817
0.0800427	-1.73529
0.154151	-1.73529
0.154151	-1.66554
0.223144	-1.66554
0.223144	-1.51659
0.287682	-1.51659
0.287682	-1.45773
0.348307	-1.45773
0.348307	-1.38317
0.405465	-1.38317
0.405465	-1.31256
0.459532	-1.31256
0.459532	-1.26166
0.510826	-1.26166
0.510826	-1.2451
0.559616	-1.2451
0.559616	-1.22874
0.606136	-1.22874
0.606136	-1.1651
0.650588	-1.1651
0.650588	-1.11913
0.693147	-1.11913
0.693147	-1.10397
0.733969	-1.10397
0.733969	-1.07411
0.77319	-1.07411
0.77319	-1.05932
0.81093	-1.05932
0.81093	-1.05932
0.847298	-1.05932
0.847298	-1.05932
0.882389	-1.05932
0.882389	-1.02972
0.916291	-1.02972
0.916291	-1.00052
0.949081	-1.00052
0.949081	-1.00052
0.980829	-1.00052
0.980829	-0.971693
1.0116	-0.971693
1.0116	-0.957473
1.04145	-0.957473
1.04145	-0.943299
1.09861	-0.943299
1.09861	-0.929247
1.12601	-0.929247
1.12601	-0.874194
1.17865	-0.874194
1.17865	-0.860628
1.20397	-0.860628
1.20397	-0.847168
1.25276	-0.847168
1.25276	-0.807395
1.27629	-0.807395
1.27629	-0.807395
1.29928	-0.807395
1.29928	-0.807395
1.32176	-0.807395
1.32176	-0.794019
1.34373	-0.794019
1.34373	-0.780579
1.36524	-0.780579
1.36524	-0.780579
1.40691	-0.780579
1.40691	-0.767154
1.42712	-0.767154
1.42712	-0.753825
1.44692	-0.753825
1.44692	-0.740422
1.52243	-0.740422
1.52243	-0.740422
1.54045	-0.740422
1.54045	-0.740422
1.55814	-0.740422
1.55814	-0.740422
1.60944	-0.740422
1.60944	-0.726766
1.62597	-0.726766
1.62597	-0.726766
1.7346	-0.726766
1.7346	-0.726766
1.7492	-0.726766
1.7492	-0.726766
1.76359	-0.726766
1.76359	-0.726766
1.79176	-0.726766
1.79176	-0.726766
1.80555	-0.726766
1.80555	-0.726766
1.83258	-0.726766
1.83258	-0.712355
1.84583	-0.712355
1.84583	-0.712355
1.8589	-0.712355
1.8589	-0.697421
1.8718	-0.697421
1.8718	-0.682487
1.88454	-0.682487
1.88454	-0.682487
1.89712	-0.682487
1.89712	-0.682487
1.90954	-0.682487
1.90954	-0.682487
1.92181	-0.682487
1.92181	-0.682487
1.93393	-0.682487
1.93393	-0.682487
1.94591	-0.682487
1.94591	-0.650818
1.96944	-0.650818
1.96944	-0.650818
1.981	-0.650818
1.981	-0.650818
1.99243	-0.650818
1.99243	-0.650818
2.00373	-0.650818
2.00373	-0.650818
2.0149	-0.650818
2.0149	-0.650818
2.02595	-0.650818
2.02595	-0.650818
2.03688	-0.650818
2.03688	-0.650818
2.04769	-0.650818
2.04769	-0.650818
2.05839	-0.650818
2.05839	-0.631346
2.06897	-0.631346
2.06897	-0.611646
2.07944	-0.611646
2.07944	-0.611646
2.10006	-0.611646
2.10006	-0.611646
2.12026	-0.611646
2.12026	-0.611646
2.13021	-0.611646
2.13021	-0.611646
2.14007	-0.611646
2.14007	-0.611646
2.14982	-0.611646
2.14982	-0.588722
2.15948	-0.588722
2.15948	-0.588722
2.16905	-0.588722
2.16905	-0.588722
2.17853	-0.588722
2.17853	-0.588722
2.19722	-0.588722
2.19722	-0.588722
2.20644	-0.588722
2.20644	-0.588722
2.23359	-0.588722
2.23359	-0.588722
2.25129	-0.588722
2.25129	-0.588722
2.26003	-0.588722
2.26003	-0.533097
2.26868	-0.533097
2.26868	-0.505317
2.27727	-0.505317
2.27727	-0.505317
2.28578	-0.505317
2.28578	-0.505317
2.29422	-0.505317
2.29422	-0.505317
2.30259	-0.505317
2.30259	-0.505317

## Sheet: Analyse de Kaplan-Meier_HID1
fu_12 (years)	Borne inférieure (95%)	Borne supérieure (95%)	Fonction de survie cumulée	#N/A
0	1	1	1	0
0	1	1	1	0
0	0.966833	1	0.984375
0.0833333	0.966833	1	0.984375
0.0833333	0.958964	0.999369	0.979167
0.25	0.958964	0.999369	0.979167
0.25	0.951431	0.996485	0.973958
0.333333	0.951431	0.996485	0.973958
0.333333	0.916488	0.979346	0.947917
0.416667	0.916488	0.979346	0.947917
0.416667	0.909836	0.975581	0.942708
0.5	0.909836	0.975581	0.942708
0.5	0.871276	0.951641	0.911458
0.583333	0.871276	0.951641	0.911458
0.583333	0.852624	0.939042	0.895833
0.666667	0.852624	0.939042	0.895833
0.666667	0.840363	0.930471	0.885417
0.75	0.840363	0.930471	0.885417
0.75	0.834278	0.926139	0.880208
0.833333	0.834278	0.926139	0.880208
0.833333	0.804244	0.904089	0.854167
0.916667	0.804244	0.904089	0.854167
0.916667	0.774761	0.881489	0.828125
1.08333	0.774761	0.881489	0.828125
1.08333	0.745726	0.85844	0.802083
1.16667	0.745726	0.85844	0.802083
1.16667	0.728492	0.844425	0.786458
1.25	0.728492	0.844425	0.786458
1.25	0.705706	0.825544	0.765625
1.33333	0.705706	0.825544	0.765625
1.33333	0.688751	0.811249	0.75
1.41667	0.688751	0.811249	0.75
1.41667	0.660726	0.787191	0.723958
1.5	0.660726	0.787191	0.723958
1.5	0.6385	0.76775	0.703125
1.58333	0.6385	0.76775	0.703125
1.58333	0.621937	0.753063	0.6875
1.66667	0.621937	0.753063	0.6875
1.66667	0.616435	0.748148	0.682292
1.75	0.616435	0.748148	0.682292
1.75	0.605461	0.738289	0.671875
1.83333	0.605461	0.738289	0.671875
1.83333	0.599987	0.733346	0.666667
1.91667	0.599987	0.733346	0.666667
1.91667	0.594523	0.728394	0.661458
2	0.594523	0.728394	0.661458
2	0.583321	0.718259	0.65079
2.08333	0.583321	0.718259	0.65079
2.08333	0.577681	0.713141	0.645411
2.16667	0.577681	0.713141	0.645411
2.16667	0.577681	0.713141	0.645411
2.25	0.577681	0.713141	0.645411
2.25	0.577681	0.713141	0.645411
2.33333	0.577681	0.713141	0.645411
2.33333	0.577681	0.713141	0.645411
2.41667	0.577681	0.713141	0.645411
2.41667	0.565753	0.702424	0.634088
2.5	0.565753	0.702424	0.634088
2.5	0.565753	0.702424	0.634088
2.58333	0.565753	0.702424	0.634088
2.58333	0.565753	0.702424	0.634088
2.75	0.565753	0.702424	0.634088
2.75	0.559618	0.696924	0.628271
2.83333	0.559618	0.696924	0.628271
2.83333	0.55343	0.691368	0.622399
2.91667	0.55343	0.691368	0.622399
2.91667	0.547188	0.685756	0.616472
3	0.547188	0.685756	0.616472
3	0.547188	0.685756	0.616472
3.08333	0.547188	0.685756	0.616472
3.08333	0.528122	0.668559	0.59834
3.25	0.528122	0.668559	0.59834
3.25	0.52172	0.662749	0.592235
3.5	0.52172	0.662749	0.592235
3.5	0.515334	0.656924	0.586129
3.58333	0.515334	0.656924	0.586129
3.58333	0.508961	0.651086	0.580024
3.66667	0.508961	0.651086	0.580024
3.66667	0.502603	0.645233	0.573918
3.75	0.502603	0.645233	0.573918
3.75	0.502603	0.645233	0.573918
3.91667	0.502603	0.645233	0.573918
3.91667	0.495932	0.63915	0.567541
4	0.495932	0.63915	0.567541
4	0.48919	0.632994	0.561092
4.08333	0.48919	0.632994	0.561092
4.08333	0.48228	0.626702	0.554491
4.16667	0.48228	0.626702	0.554491
4.16667	0.48228	0.626702	0.554491
4.25	0.48228	0.626702	0.554491
4.25	0.48228	0.626702	0.554491
4.33333	0.48228	0.626702	0.554491
4.33333	0.48228	0.626702	0.554491
4.41667	0.48228	0.626702	0.554491
4.41667	0.48228	0.626702	0.554491
4.66667	0.48228	0.626702	0.554491
4.66667	0.48228	0.626702	0.554491
4.83333	0.48228	0.626702	0.554491
4.83333	0.48228	0.626702	0.554491
5	0.48228	0.626702	0.554491
5	0.466319	0.61269	0.539505
5.25	0.466319	0.61269	0.539505
5.25	0.466319	0.61269	0.539505
5.5	0.466319	0.61269	0.539505
5.5	0.458252	0.60556	0.531906
5.58333	0.458252	0.60556	0.531906
5.58333	0.458252	0.60556	0.531906
5.75	0.458252	0.60556	0.531906
5.75	0.458252	0.60556	0.531906
5.83333	0.458252	0.60556	0.531906
5.83333	0.458252	0.60556	0.531906
6.08333	0.458252	0.60556	0.531906
6.08333	0.458252	0.60556	0.531906
6.16667	0.458252	0.60556	0.531906
6.16667	0.449312	0.597878	0.523595
6.25	0.449312	0.597878	0.523595
6.25	0.449312	0.597878	0.523595
6.33333	0.449312	0.597878	0.523595
6.33333	0.449312	0.597878	0.523595
6.41667	0.449312	0.597878	0.523595
6.41667	0.440065	0.589957	0.515011
6.5	0.440065	0.589957	0.515011
6.5	0.430679	0.581886	0.506282
6.66667	0.430679	0.581886	0.506282
6.66667	0.430679	0.581886	0.506282
6.75	0.430679	0.581886	0.506282
6.75	0.430679	0.581886	0.506282
6.83333	0.430679	0.581886	0.506282
6.83333	0.430679	0.581886	0.506282
7	0.430679	0.581886	0.506282
7	0.420503	0.57331	0.496907
7.25	0.420503	0.57331	0.496907
7.25	0.420503	0.57331	0.496907
7.33333	0.420503	0.57331	0.496907
7.33333	0.420503	0.57331	0.496907
7.41667	0.420503	0.57331	0.496907
7.41667	0.420503	0.57331	0.496907
7.5	0.420503	0.57331	0.496907
7.5	0.420503	0.57331	0.496907
7.75	0.420503	0.57331	0.496907
7.75	0.408484	0.563725	0.486104
7.83333	0.408484	0.563725	0.486104
7.83333	0.396237	0.553876	0.475057
7.91667	0.396237	0.553876	0.475057
7.91667	0.384104	0.543914	0.464009
8	0.384104	0.543914	0.464009
8	0.384104	0.543914	0.464009
8.08333	0.384104	0.543914	0.464009
8.08333	0.384104	0.543914	0.464009
8.16667	0.384104	0.543914	0.464009
8.16667	0.384104	0.543914	0.464009
8.41667	0.384104	0.543914	0.464009
8.41667	0.384104	0.543914	0.464009
8.5	0.384104	0.543914	0.464009
8.5	0.384104	0.543914	0.464009
8.58333	0.384104	0.543914	0.464009
8.58333	0.368452	0.532271	0.450361
8.66667	0.368452	0.532271	0.450361
8.66667	0.368452	0.532271	0.450361
8.83333	0.368452	0.532271	0.450361
8.83333	0.368452	0.532271	0.450361
9	0.368452	0.532271	0.450361
9	0.368452	0.532271	0.450361
9.5	0.368452	0.532271	0.450361
9.5	0.368452	0.532271	0.450361
9.66667	0.368452	0.532271	0.450361
9.66667	0.347534	0.518546	0.43304
10	0.347534	0.518546	0.43304
10	0.347534	0.518546	0.43304
0	0.0157484
0.0833333	0.0157484
0.0833333	0.0210534
0.25	0.0210534
0.25	0.0263868
0.333333	0.0263868
0.333333	0.0534887
0.416667	0.0534887
0.416667	0.0589983
0.5	0.0589983
0.5	0.0927094
0.583333	0.0927094
0.583333	0.110001
0.666667	0.110001
0.666667	0.121697
0.75	0.121697
0.75	0.127597
0.833333	0.127597
0.833333	0.157629
0.916667	0.157629
0.916667	0.188591
1.08333	0.188591
1.08333	0.220543
1.16667	0.220543
1.16667	0.240216
1.25	0.240216
1.25	0.267063
1.33333	0.267063
1.33333	0.287682
1.41667	0.287682
1.41667	0.323021
1.5	0.323021
1.5	0.352221
1.58333	0.352221
1.58333	0.374693
1.66667	0.374693
1.66667	0.382298
1.75	0.382298
1.75	0.397683
1.83333	0.397683
1.83333	0.405465
1.91667	0.405465
1.91667	0.413308
2	0.413308
2	0.429569
2.08333	0.429569
2.08333	0.437868
2.16667	0.437868
2.16667	0.437868
2.25	0.437868
2.25	0.437868
2.33333	0.437868
2.33333	0.437868
2.41667	0.437868
2.41667	0.455567
2.5	0.455567
2.5	0.455567
2.58333	0.455567
2.58333	0.455567
2.75	0.455567
2.75	0.464784
2.83333	0.464784
2.83333	0.474174
2.91667	0.474174
2.91667	0.483743
3	0.483743
3	0.483743
3.08333	0.483743
3.08333	0.513596
3.25	0.513596
3.25	0.523852
3.5	0.523852
3.5	0.534215
3.58333	0.534215
3.58333	0.544687
3.66667	0.544687
3.66667	0.555269
3.75	0.555269
3.75	0.555269
3.91667	0.555269
3.91667	0.566442
4	0.566442
4	0.577871
4.08333	0.577871
4.08333	0.589705
4.16667	0.589705
4.16667	0.589705
4.25	0.589705
4.25	0.589705
4.33333	0.589705
4.33333	0.589705
4.41667	0.589705
4.41667	0.589705
4.66667	0.589705
4.66667	0.589705
4.83333	0.589705
4.83333	0.589705
5	0.589705
5	0.617104
5.25	0.617104
5.25	0.617104
5.5	0.617104
5.5	0.631289
5.58333	0.631289
5.58333	0.631289
5.75	0.631289
5.75	0.631289
5.83333	0.631289
5.83333	0.631289
6.08333	0.631289
6.08333	0.631289
6.16667	0.631289
6.16667	0.647037
6.25	0.647037
6.25	0.647037
6.33333	0.647037
6.33333	0.647037
6.41667	0.647037
6.41667	0.663566
6.5	0.663566
6.5	0.680661
6.66667	0.680661
6.66667	0.680661
6.75	0.680661
6.75	0.680661
6.83333	0.680661
6.83333	0.680661
7	0.680661
7	0.699353
7.25	0.699353
7.25	0.699353
7.33333	0.699353
7.33333	0.699353
7.41667	0.699353
7.41667	0.699353
7.5	0.699353
7.5	0.699353
7.75	0.699353
7.75	0.721332
7.83333	0.721332
7.83333	0.744321
7.91667	0.744321
7.91667	0.767852
8	0.767852
8	0.767852
8.08333	0.767852
8.08333	0.767852
8.16667	0.767852
8.16667	0.767852
8.41667	0.767852
8.41667	0.767852
8.5	0.767852
8.5	0.767852
8.58333	0.767852
8.58333	0.797705
8.66667	0.797705
8.66667	0.797705
8.83333	0.797705
8.83333	0.797705
9	0.797705
9	0.797705
9.5	0.797705
9.5	0.797705
9.66667	0.797705
9.66667	0.836926
10	0.836926
10	0.836926
-2.48491	-4.15102
-2.48491	-3.86069
-1.38629	-3.86069
-1.38629	-3.63489
-1.09861	-3.63489
-1.09861	-2.92829
-0.875469	-2.92829
-0.875469	-2.83025
-0.693147	-2.83025
-0.693147	-2.37829
-0.538997	-2.37829
-0.538997	-2.20727
-0.405465	-2.20727
-0.405465	-2.10622
-0.287682	-2.10622
-0.287682	-2.05888
-0.182322	-2.05888
-0.182322	-1.84751
-0.0870114	-1.84751
-0.0870114	-1.66817
0.0800427	-1.66817
0.0800427	-1.51166
0.154151	-1.51166
0.154151	-1.42622
0.223144	-1.42622
0.223144	-1.32027
0.287682	-1.32027
0.287682	-1.2459
0.348307	-1.2459
0.348307	-1.13004
0.405465	-1.13004
0.405465	-1.0435
0.459532	-1.0435
0.459532	-0.981647
0.510826	-0.981647
0.510826	-0.961555
0.559616	-0.961555
0.559616	-0.9221
0.606136	-0.9221
0.606136	-0.90272
0.650588	-0.90272
0.650588	-0.883562
0.693147	-0.883562
0.693147	-0.844973
0.733969	-0.844973
0.733969	-0.825839
0.77319	-0.825839
0.77319	-0.825839
0.81093	-0.825839
0.81093	-0.825839
0.847298	-0.825839
0.847298	-0.825839
0.882389	-0.825839
0.882389	-0.786212
0.916291	-0.786212
0.916291	-0.786212
0.949081	-0.786212
0.949081	-0.786212
1.0116	-0.786212
1.0116	-0.766183
1.04145	-0.766183
1.04145	-0.746182
1.07044	-0.746182
1.07044	-0.726201
1.09861	-0.726201
1.09861	-0.726201
1.12601	-0.726201
1.12601	-0.666318
1.17865	-0.666318
1.17865	-0.646545
1.25276	-0.646545
1.25276	-0.626956
1.27629	-0.626956
1.27629	-0.607545
1.29928	-0.607545
1.29928	-0.588303
1.32176	-0.588303
1.32176	-0.588303
1.36524	-0.588303
1.36524	-0.568381
1.38629	-0.568381
1.38629	-0.548405
1.40691	-0.548405
1.40691	-0.528133
1.42712	-0.528133
1.42712	-0.528133
1.44692	-0.528133
1.44692	-0.528133
1.46634	-0.528133
1.46634	-0.528133
1.48539	-0.528133
1.48539	-0.528133
1.54045	-0.528133
1.54045	-0.528133
1.57554	-0.528133
1.57554	-0.528133
1.60944	-0.528133
1.60944	-0.482718
1.65823	-0.482718
1.65823	-0.482718
1.70475	-0.482718
1.70475	-0.459992
1.71979	-0.459992
1.71979	-0.459992
1.7492	-0.459992
1.7492	-0.459992
1.76359	-0.459992
1.76359	-0.459992
1.80555	-0.459992
1.80555	-0.459992
1.81916	-0.459992
1.81916	-0.435352
1.83258	-0.435352
1.83258	-0.435352
1.84583	-0.435352
1.84583	-0.435352
1.8589	-0.435352
1.8589	-0.410126
1.8718	-0.410126
1.8718	-0.384691
1.89712	-0.384691
1.89712	-0.384691
1.90954	-0.384691
1.90954	-0.384691
1.92181	-0.384691
1.92181	-0.384691
1.94591	-0.384691
1.94591	-0.3576
1.981	-0.3576
1.981	-0.3576
1.99243	-0.3576
1.99243	-0.3576
2.00373	-0.3576
2.00373	-0.3576
2.0149	-0.3576
2.0149	-0.3576
2.04769	-0.3576
2.04769	-0.326656
2.05839	-0.326656
2.05839	-0.295282
2.06897	-0.295282
2.06897	-0.264158
2.07944	-0.264158
2.07944	-0.264158
2.0898	-0.264158
2.0898	-0.264158
2.10006	-0.264158
2.10006	-0.264158
2.13021	-0.264158
2.13021	-0.264158
2.14007	-0.264158
2.14007	-0.264158
2.14982	-0.264158
2.14982	-0.226017
2.15948	-0.226017
2.15948	-0.226017
2.17853	-0.226017
2.17853	-0.226017
2.19722	-0.226017
2.19722	-0.226017
2.25129	-0.226017
2.25129	-0.226017
2.26868	-0.226017
2.26868	-0.17802
2.30259	-0.17802
2.30259	-0.17802
fu_12 (years)	Borne inférieure (95%)	Borne supérieure (95%)	Fonction de survie cumulée	#N/A
0	1	1	1	0
0	1	1	1	0
0	1	1	1
0.166667	1	1	1
0.166667	0.984448	1	0.994737
0.25	0.984448	1	0.994737
0.25	0.966366	1	0.984155
0.333333	0.966366	1	0.984155
0.333333	0.95837	0.999357	0.978863
0.5	0.95837	0.999357	0.978863
0.5	0.929012	0.986385	0.957699
0.583333	0.929012	0.986385	0.957699
0.583333	0.908461	0.975189	0.941825
0.666667	0.908461	0.975189	0.941825
0.666667	0.8693	0.950857	0.910078
0.75	0.8693	0.950857	0.910078
0.75	0.837694	0.929241	0.883468
0.833333	0.837694	0.929241	0.883468
0.833333	0.819121	0.915882	0.867502
0.916667	0.819121	0.915882	0.867502
0.916667	0.812984	0.911375	0.86218
1.08333	0.812984	0.911375	0.86218
1.08333	0.794586	0.897642	0.846114
1.16667	0.794586	0.897642	0.846114
1.16667	0.782433	0.888375	0.835404
1.25	0.782433	0.888375	0.835404
1.25	0.758366	0.8696	0.813983
1.33333	0.758366	0.8696	0.813983
1.33333	0.746442	0.860104	0.803273
1.41667	0.746442	0.860104	0.803273
1.41667	0.734583	0.850542	0.792563
1.5	0.734583	0.850542	0.792563
1.5	0.716911	0.836083	0.776497
1.58333	0.716911	0.836083	0.776497
1.58333	0.711002	0.831207	0.771105
1.83333	0.711002	0.831207	0.771105
1.83333	0.693362	0.816494	0.754928
1.91667	0.693362	0.816494	0.754928
1.91667	0.681668	0.806618	0.744143
2	0.681668	0.806618	0.744143
2	0.675841	0.80166	0.738751
2.08333	0.675841	0.80166	0.738751
2.08333	0.664224	0.791708	0.727966
2.16667	0.664224	0.791708	0.727966
2.16667	0.658434	0.786714	0.722574
2.41667	0.658434	0.786714	0.722574
2.41667	0.646888	0.77669	0.711789
2.5	0.646888	0.77669	0.711789
2.5	0.635288	0.766556	0.700922
2.66667	0.635288	0.766556	0.700922
2.66667	0.623733	0.756377	0.690055
3	0.623733	0.756377	0.690055
3	0.617972	0.751271	0.684621
3.08333	0.617972	0.751271	0.684621
3.08333	0.600754	0.735888	0.668321
3.25	0.600754	0.735888	0.668321
3.25	0.595036	0.730739	0.662887
3.33333	0.595036	0.730739	0.662887
3.33333	0.589328	0.72558	0.657454
3.5	0.589328	0.72558	0.657454
3.5	0.577943	0.715231	0.646587
3.58333	0.577943	0.715231	0.646587
3.58333	0.577943	0.715231	0.646587
3.75	0.577943	0.715231	0.646587
3.75	0.572096	0.709929	0.641013
3.83333	0.572096	0.709929	0.641013
3.83333	0.566202	0.704578	0.63539
3.91667	0.566202	0.704578	0.63539
3.91667	0.566202	0.704578	0.63539
4.16667	0.566202	0.704578	0.63539
4.16667	0.560259	0.699174	0.629717
4.25	0.560259	0.699174	0.629717
4.25	0.554266	0.693719	0.623992
4.58333	0.554266	0.693719	0.623992
4.58333	0.554266	0.693719	0.623992
4.75	0.554266	0.693719	0.623992
4.75	0.554266	0.693719	0.623992
5.08333	0.554266	0.693719	0.623992
5.08333	0.554266	0.693719	0.623992
5.66667	0.554266	0.693719	0.623992
5.66667	0.554266	0.693719	0.623992
5.75	0.554266	0.693719	0.623992
5.75	0.554266	0.693719	0.623992
6	0.554266	0.693719	0.623992
6	0.554266	0.693719	0.623992
6.25	0.554266	0.693719	0.623992
6.25	0.547734	0.687894	0.617814
6.33333	0.547734	0.687894	0.617814
6.33333	0.547734	0.687894	0.617814
6.41667	0.547734	0.687894	0.617814
6.41667	0.547734	0.687894	0.617814
6.58333	0.547734	0.687894	0.617814
6.58333	0.547734	0.687894	0.617814
6.75	0.547734	0.687894	0.617814
6.75	0.547734	0.687894	0.617814
6.91667	0.547734	0.687894	0.617814
6.91667	0.547734	0.687894	0.617814
7	0.547734	0.687894	0.617814
7	0.540369	0.68153	0.610949
7.16667	0.540369	0.68153	0.610949
7.16667	0.540369	0.68153	0.610949
7.25	0.540369	0.68153	0.610949
7.25	0.540369	0.68153	0.610949
7.33333	0.540369	0.68153	0.610949
7.33333	0.540369	0.68153	0.610949
7.41667	0.540369	0.68153	0.610949
7.41667	0.540369	0.68153	0.610949
7.5	0.540369	0.68153	0.610949
7.5	0.540369	0.68153	0.610949
7.58333	0.540369	0.68153	0.610949
7.58333	0.540369	0.68153	0.610949
7.66667	0.540369	0.68153	0.610949
7.66667	0.540369	0.68153	0.610949
7.75	0.540369	0.68153	0.610949
7.75	0.540369	0.68153	0.610949
7.83333	0.540369	0.68153	0.610949
7.83333	0.540369	0.68153	0.610949
7.91667	0.540369	0.68153	0.610949
7.91667	0.540369	0.68153	0.610949
8.16667	0.540369	0.68153	0.610949
8.16667	0.540369	0.68153	0.610949
8.33333	0.540369	0.68153	0.610949
8.33333	0.540369	0.68153	0.610949
8.41667	0.540369	0.68153	0.610949
8.41667	0.540369	0.68153	0.610949
8.58333	0.540369	0.68153	0.610949
8.58333	0.540369	0.68153	0.610949
8.75	0.540369	0.68153	0.610949
8.75	0.540369	0.68153	0.610949
8.83333	0.540369	0.68153	0.610949
8.83333	0.540369	0.68153	0.610949
9	0.540369	0.68153	0.610949
9	0.540369	0.68153	0.610949
9.08333	0.540369	0.68153	0.610949
9.08333	0.540369	0.68153	0.610949
9.33333	0.540369	0.68153	0.610949
9.33333	0.540369	0.68153	0.610949
9.5	0.540369	0.68153	0.610949
9.5	0.540369	0.68153	0.610949
9.58333	0.540369	0.68153	0.610949
9.58333	0.509546	0.66144	0.585493
9.66667	0.509546	0.66144	0.585493
9.66667	0.509546	0.66144	0.585493
9.75	0.509546	0.66144	0.585493
9.75	0.509546	0.66144	0.585493
9.83333	0.509546	0.66144	0.585493
9.83333	0.509546	0.66144	0.585493
9.91667	0.509546	0.66144	0.585493
9.91667	0.509546	0.66144	0.585493
10	0.509546	0.66144	0.585493
10	0.509546	0.66144	0.585493
0	0
0.166667	0
0.166667	0.00527706
0.25	0.00527706
0.25	0.0159723
0.333333	0.0159723
0.333333	0.0213632
0.5	0.0213632
0.5	0.043222
0.583333	0.043222
0.583333	0.0599355
0.666667	0.0599355
0.666667	0.0942245
0.75	0.0942245
0.75	0.1239
0.833333	0.1239
0.833333	0.142138
0.916667	0.142138
0.916667	0.148292
1.08333	0.148292
1.08333	0.167101
1.16667	0.167101
1.16667	0.17984
1.25	0.17984
1.25	0.205816
1.33333	0.205816
1.33333	0.219061
1.41667	0.219061
1.41667	0.232484
1.5	0.232484
1.5	0.252962
1.58333	0.252962
1.58333	0.259931
1.83333	0.259931
1.83333	0.281133
1.91667	0.281133
1.91667	0.295522
2	0.295522
2	0.302795
2.08333	0.302795
2.08333	0.317501
2.16667	0.317501
2.16667	0.324936
2.41667	0.324936
2.41667	0.339974
2.5	0.339974
2.5	0.355359
2.66667	0.355359
2.66667	0.370984
3	0.370984
3	0.378889
3.08333	0.378889
3.08333	0.402987
3.25	0.402987
3.25	0.41115
3.33333	0.41115
3.33333	0.419381
3.5	0.419381
3.5	0.436048
3.58333	0.436048
3.58333	0.436048
3.75	0.436048
3.75	0.444706
3.83333	0.444706
3.83333	0.453516
3.91667	0.453516
3.91667	0.453516
4.16667	0.453516
4.16667	0.462485
4.25	0.462485
4.25	0.471617
4.58333	0.471617
4.58333	0.471617
4.75	0.471617
4.75	0.471617
5.08333	0.471617
5.08333	0.471617
5.66667	0.471617
5.66667	0.471617
5.75	0.471617
5.75	0.471617
6	0.471617
6	0.471617
6.25	0.471617
6.25	0.481568
6.33333	0.481568
6.33333	0.481568
6.41667	0.481568
6.41667	0.481568
6.58333	0.481568
6.58333	0.481568
6.75	0.481568
6.75	0.481568
6.91667	0.481568
6.91667	0.481568
7	0.481568
7	0.492741
7.16667	0.492741
7.16667	0.492741
7.25	0.492741
7.25	0.492741
7.33333	0.492741
7.33333	0.492741
7.41667	0.492741
7.41667	0.492741
7.5	0.492741
7.5	0.492741
7.58333	0.492741
7.58333	0.492741
7.66667	0.492741
7.66667	0.492741
7.75	0.492741
7.75	0.492741
7.83333	0.492741
7.83333	0.492741
7.91667	0.492741
7.91667	0.492741
8.16667	0.492741
8.16667	0.492741
8.33333	0.492741
8.33333	0.492741
8.41667	0.492741
8.41667	0.492741
8.58333	0.492741
8.58333	0.492741
8.75	0.492741
8.75	0.492741
8.83333	0.492741
8.83333	0.492741
9	0.492741
9	0.492741
9.08333	0.492741
9.08333	0.492741
9.33333	0.492741
9.33333	0.492741
9.5	0.492741
9.5	0.492741
9.58333	0.492741
9.58333	0.535301
9.66667	0.535301
9.66667	0.535301
9.75	0.535301
9.75	0.535301
9.83333	0.535301
9.83333	0.535301
9.91667	0.535301
9.91667	0.535301
10	0.535301
10	0.535301
-1.79176	-5.24439
-1.38629	-5.24439
-1.38629	-4.1369
-1.09861	-4.1369
-1.09861	-3.84609
-0.693147	-3.84609
-0.693147	-3.14141
-0.538997	-3.14141
-0.538997	-2.81449
-0.405465	-2.81449
-0.405465	-2.36207
-0.287682	-2.36207
-0.287682	-2.08828
-0.182322	-2.08828
-0.182322	-1.95096
-0.0870114	-1.95096
-0.0870114	-1.90857
0.0800427	-1.90857
0.0800427	-1.78916
0.154151	-1.78916
0.154151	-1.71569
0.223144	-1.71569
0.223144	-1.58077
0.287682	-1.58077
0.287682	-1.51841
0.348307	-1.51841
0.348307	-1.45893
0.405465	-1.45893
0.405465	-1.37451
0.459532	-1.37451
0.459532	-1.34734
0.606136	-1.34734
0.606136	-1.26893
0.650588	-1.26893
0.650588	-1.21901
0.693147	-1.21901
0.693147	-1.1947
0.733969	-1.1947
0.733969	-1.14727
0.77319	-1.14727
0.77319	-1.12413
0.882389	-1.12413
0.882389	-1.07889
0.916291	-1.07889
0.916291	-1.03463
0.980829	-1.03463
0.980829	-0.991596
1.09861	-0.991596
1.09861	-0.970512
1.12601	-0.970512
1.12601	-0.908852
1.17865	-0.908852
1.17865	-0.888797
1.20397	-0.888797
1.20397	-0.868977
1.25276	-0.868977
1.25276	-0.830004
1.27629	-0.830004
1.27629	-0.830004
1.32176	-0.830004
1.32176	-0.810343
1.34373	-0.810343
1.34373	-0.790724
1.36524	-0.790724
1.36524	-0.790724
1.42712	-0.790724
1.42712	-0.771141
1.44692	-0.771141
1.44692	-0.751587
1.52243	-0.751587
1.52243	-0.751587
1.55814	-0.751587
1.55814	-0.751587
1.62597	-0.751587
1.62597	-0.751587
1.7346	-0.751587
1.7346	-0.751587
1.7492	-0.751587
1.7492	-0.751587
1.79176	-0.751587
1.79176	-0.751587
1.83258	-0.751587
1.83258	-0.730708
1.84583	-0.730708
1.84583	-0.730708
1.8589	-0.730708
1.8589	-0.730708
1.88454	-0.730708
1.88454	-0.730708
1.90954	-0.730708
1.90954	-0.730708
1.93393	-0.730708
1.93393	-0.730708
1.94591	-0.730708
1.94591	-0.707771
1.96944	-0.707771
1.96944	-0.707771
1.981	-0.707771
1.981	-0.707771
1.99243	-0.707771
1.99243	-0.707771
2.00373	-0.707771
2.00373	-0.707771
2.0149	-0.707771
2.0149	-0.707771
2.02595	-0.707771
2.02595	-0.707771
2.03688	-0.707771
2.03688	-0.707771
2.04769	-0.707771
2.04769	-0.707771
2.05839	-0.707771
2.05839	-0.707771
2.06897	-0.707771
2.06897	-0.707771
2.10006	-0.707771
2.10006	-0.707771
2.12026	-0.707771
2.12026	-0.707771
2.13021	-0.707771
2.13021	-0.707771
2.14982	-0.707771
2.14982	-0.707771
2.16905	-0.707771
2.16905	-0.707771
2.17853	-0.707771
2.17853	-0.707771
2.19722	-0.707771
2.19722	-0.707771
2.20644	-0.707771
2.20644	-0.707771
2.23359	-0.707771
2.23359	-0.707771
2.25129	-0.707771
2.25129	-0.707771
2.26003	-0.707771
2.26003	-0.624927
2.26868	-0.624927
2.26868	-0.624927
2.27727	-0.624927
2.27727	-0.624927
2.28578	-0.624927
2.28578	-0.624927
2.29422	-0.624927
2.29422	-0.624927
2.30259	-0.624927
2.30259	-0.624927

## Sheet: Analyse de Kaplan-Meier_HID2
fu_12 (years)	Borne inférieure (95%)	Borne supérieure (95%)	Fonction de survie cumulée	#N/A
0	1	1	1	0
0	1	1	1	0
0	0.968928	1	0.985366
0.0833333	0.968928	1	0.985366
0.0833333	0.961554	0.999422	0.980488
0.25	0.961554	0.999422	0.980488
0.25	0.954493	0.996726	0.97561
0.333333	0.954493	0.996726	0.97561
0.333333	0.921732	0.980707	0.95122
0.416667	0.921732	0.980707	0.95122
0.416667	0.915494	0.977189	0.946341
0.5	0.915494	0.977189	0.946341
0.5	0.879323	0.954823	0.917073
0.583333	0.879323	0.954823	0.917073
0.583333	0.856053	0.939069	0.897561
0.666667	0.856053	0.939069	0.897561
0.666667	0.844602	0.931008	0.887805
0.75	0.844602	0.931008	0.887805
0.75	0.838916	0.926938	0.882927
0.833333	0.838916	0.926938	0.882927
0.833333	0.810831	0.906243	0.858537
0.916667	0.810831	0.906243	0.858537
0.916667	0.78323	0.885062	0.834146
1.08333	0.78323	0.885062	0.834146
1.08333	0.750629	0.859127	0.804878
1.16667	0.750629	0.859127	0.804878
1.16667	0.734511	0.845976	0.790244
1.25	0.734511	0.845976	0.790244
1.25	0.713188	0.828275	0.770732
1.33333	0.713188	0.828275	0.770732
1.33333	0.697312	0.814883	0.756098
1.41667	0.697312	0.814883	0.756098
1.41667	0.671055	0.792359	0.731707
1.5	0.671055	0.792359	0.731707
1.5	0.65022	0.774171	0.712195
1.58333	0.65022	0.774171	0.712195
1.58333	0.629524	0.755841	0.692683
1.66667	0.629524	0.755841	0.692683
1.66667	0.624372	0.751238	0.687805
1.75	0.624372	0.751238	0.687805
1.75	0.614091	0.742007	0.678049
1.83333	0.614091	0.742007	0.678049
1.83333	0.603841	0.732744	0.668293
1.91667	0.603841	0.732744	0.668293
1.91667	0.598728	0.728101	0.663415
2	0.598728	0.728101	0.663415
2	0.588264	0.718613	0.653438
2.08333	0.588264	0.718613	0.653438
2.08333	0.582999	0.713825	0.648412
2.16667	0.582999	0.713825	0.648412
2.16667	0.577647	0.708966	0.643306
2.25	0.577647	0.708966	0.643306
2.25	0.577647	0.708966	0.643306
2.33333	0.577647	0.708966	0.643306
2.33333	0.577647	0.708966	0.643306
2.41667	0.577647	0.708966	0.643306
2.41667	0.566571	0.69895	0.63276
2.5	0.566571	0.69895	0.63276
2.5	0.566571	0.69895	0.63276
2.58333	0.566571	0.69895	0.63276
2.58333	0.566571	0.69895	0.63276
2.75	0.566571	0.69895	0.63276
2.75	0.560885	0.693819	0.627352
2.83333	0.560885	0.693819	0.627352
2.83333	0.555153	0.688641	0.621897
2.91667	0.555153	0.688641	0.621897
2.91667	0.549375	0.683412	0.616393
3	0.549375	0.683412	0.616393
3	0.549375	0.683412	0.616393
3.08333	0.549375	0.683412	0.616393
3.08333	0.531746	0.66742	0.599583
3.25	0.531746	0.66742	0.599583
3.25	0.525829	0.662023	0.593926
3.5	0.525829	0.662023	0.593926
3.5	0.514032	0.651195	0.582613
3.58333	0.514032	0.651195	0.582613
3.58333	0.508151	0.645763	0.576957
3.66667	0.508151	0.645763	0.576957
3.66667	0.502282	0.640319	0.571301
3.75	0.502282	0.640319	0.571301
3.75	0.502282	0.640319	0.571301
3.91667	0.502282	0.640319	0.571301
3.91667	0.496145	0.634676	0.565411
4	0.496145	0.634676	0.565411
4	0.489947	0.628971	0.559459
4.08333	0.489947	0.628971	0.559459
4.08333	0.483608	0.623149	0.553378
4.16667	0.483608	0.623149	0.553378
4.16667	0.483608	0.623149	0.553378
4.25	0.483608	0.623149	0.553378
4.25	0.483608	0.623149	0.553378
4.33333	0.483608	0.623149	0.553378
4.33333	0.483608	0.623149	0.553378
4.41667	0.483608	0.623149	0.553378
4.41667	0.483608	0.623149	0.553378
4.66667	0.483608	0.623149	0.553378
4.66667	0.483608	0.623149	0.553378
4.75	0.483608	0.623149	0.553378
4.75	0.483608	0.623149	0.553378
4.83333	0.483608	0.623149	0.553378
4.83333	0.483608	0.623149	0.553378
5	0.483608	0.623149	0.553378
5	0.468932	0.610155	0.539544
5.25	0.468932	0.610155	0.539544
5.25	0.468932	0.610155	0.539544
5.5	0.468932	0.610155	0.539544
5.5	0.461519	0.603554	0.532537
5.58333	0.461519	0.603554	0.532537
5.58333	0.461519	0.603554	0.532537
5.75	0.461519	0.603554	0.532537
5.75	0.461519	0.603554	0.532537
5.83333	0.461519	0.603554	0.532537
5.83333	0.461519	0.603554	0.532537
6.08333	0.461519	0.603554	0.532537
6.08333	0.461519	0.603554	0.532537
6.16667	0.461519	0.603554	0.532537
6.16667	0.453378	0.59648	0.524929
6.25	0.453378	0.59648	0.524929
6.25	0.453378	0.59648	0.524929
6.33333	0.453378	0.59648	0.524929
6.33333	0.453378	0.59648	0.524929
6.41667	0.453378	0.59648	0.524929
6.41667	0.44483	0.589121	0.516975
6.5	0.44483	0.589121	0.516975
6.5	0.436163	0.581632	0.508898
6.66667	0.436163	0.581632	0.508898
6.66667	0.436163	0.581632	0.508898
6.75	0.436163	0.581632	0.508898
6.75	0.436163	0.581632	0.508898
6.83333	0.436163	0.581632	0.508898
6.83333	0.436163	0.581632	0.508898
7	0.436163	0.581632	0.508898
7	0.426832	0.573712	0.500272
7.25	0.426832	0.573712	0.500272
7.25	0.426832	0.573712	0.500272
7.33333	0.426832	0.573712	0.500272
7.33333	0.426832	0.573712	0.500272
7.41667	0.426832	0.573712	0.500272
7.41667	0.426832	0.573712	0.500272
7.5	0.426832	0.573712	0.500272
7.5	0.426832	0.573712	0.500272
7.75	0.426832	0.573712	0.500272
7.75	0.415723	0.56481	0.490267
7.83333	0.415723	0.56481	0.490267
7.83333	0.404422	0.555684	0.480053
7.91667	0.404422	0.555684	0.480053
7.91667	0.393214	0.546464	0.469839
8	0.393214	0.546464	0.469839
8	0.393214	0.546464	0.469839
8.08333	0.393214	0.546464	0.469839
8.08333	0.393214	0.546464	0.469839
8.16667	0.393214	0.546464	0.469839
8.16667	0.393214	0.546464	0.469839
8.41667	0.393214	0.546464	0.469839
8.41667	0.393214	0.546464	0.469839
8.5	0.393214	0.546464	0.469839
8.5	0.393214	0.546464	0.469839
8.58333	0.393214	0.546464	0.469839
8.58333	0.378649	0.535633	0.457141
8.66667	0.378649	0.535633	0.457141
8.66667	0.378649	0.535633	0.457141
8.83333	0.378649	0.535633	0.457141
8.83333	0.378649	0.535633	0.457141
9	0.378649	0.535633	0.457141
9	0.378649	0.535633	0.457141
9.5	0.378649	0.535633	0.457141
9.5	0.378649	0.535633	0.457141
9.66667	0.378649	0.535633	0.457141
9.66667	0.358862	0.522767	0.440814
10	0.358862	0.522767	0.440814
10	0.358862	0.522767	0.440814
0	0.0147423
0.0833333	0.0147423
0.0833333	0.0197051
0.25	0.0197051
0.25	0.0246926
0.333333	0.0246926
0.333333	0.0500104
0.416667	0.0500104
0.416667	0.0551518
0.5	0.0551518
0.5	0.086568
0.583333	0.086568
0.583333	0.108074
0.666667	0.108074
0.666667	0.119003
0.75	0.119003
0.75	0.124513
0.833333	0.124513
0.833333	0.152526
0.916667	0.152526
0.916667	0.181346
1.08333	0.181346
1.08333	0.217065
1.16667	0.217065
1.16667	0.235414
1.25	0.235414
1.25	0.260415
1.33333	0.260415
1.33333	0.279585
1.41667	0.279585
1.41667	0.312375
1.5	0.312375
1.5	0.339403
1.58333	0.339403
1.58333	0.367183
1.66667	0.367183
1.66667	0.37425
1.75	0.37425
1.75	0.388536
1.83333	0.388536
1.83333	0.403029
1.91667	0.403029
1.91667	0.410355
2	0.410355
2	0.425507
2.08333	0.425507
2.08333	0.433229
2.16667	0.433229
2.16667	0.441134
2.25	0.441134
2.25	0.441134
2.33333	0.441134
2.33333	0.441134
2.41667	0.441134
2.41667	0.457663
2.5	0.457663
2.5	0.457663
2.58333	0.457663
2.58333	0.457663
2.75	0.457663
2.75	0.466247
2.83333	0.466247
2.83333	0.474981
2.91667	0.474981
2.91667	0.48387
3	0.48387
3	0.48387
3.08333	0.48387
3.08333	0.511521
3.25	0.511521
3.25	0.521
3.5	0.521
3.5	0.540231
3.58333	0.540231
3.58333	0.549988
3.66667	0.549988
3.66667	0.55984
3.75	0.55984
3.75	0.55984
3.91667	0.55984
3.91667	0.570203
4	0.570203
4	0.580785
4.08333	0.580785
4.08333	0.591714
4.16667	0.591714
4.16667	0.591714
4.25	0.591714
4.25	0.591714
4.33333	0.591714
4.33333	0.591714
4.41667	0.591714
4.41667	0.591714
4.66667	0.591714
4.66667	0.591714
4.75	0.591714
4.75	0.591714
4.83333	0.591714
4.83333	0.591714
5	0.591714
5	0.617032
5.25	0.617032
5.25	0.617032
5.5	0.617032
5.5	0.630104
5.58333	0.630104
5.58333	0.630104
5.75	0.630104
5.75	0.630104
5.83333	0.630104
5.83333	0.630104
6.08333	0.630104
6.08333	0.630104
6.16667	0.630104
6.16667	0.644492
6.25	0.644492
6.25	0.644492
6.33333	0.644492
6.33333	0.644492
6.41667	0.644492
6.41667	0.65976
6.5	0.65976
6.5	0.675508
6.66667	0.675508
6.66667	0.675508
6.75	0.675508
6.75	0.675508
6.83333	0.675508
6.83333	0.675508
7	0.675508
7	0.692603
7.25	0.692603
7.25	0.692603
7.33333	0.692603
7.33333	0.692603
7.41667	0.692603
7.41667	0.692603
7.5	0.692603
7.5	0.692603
7.75	0.692603
7.75	0.712805
7.83333	0.712805
7.83333	0.733859
7.91667	0.733859
7.91667	0.755365
8	0.755365
8	0.755365
8.08333	0.755365
8.08333	0.755365
8.16667	0.755365
8.16667	0.755365
8.41667	0.755365
8.41667	0.755365
8.5	0.755365
8.5	0.755365
8.58333	0.755365
8.58333	0.782764
8.66667	0.782764
8.66667	0.782764
8.83333	0.782764
8.83333	0.782764
9	0.782764
9	0.782764
9.5	0.782764
9.5	0.782764
9.66667	0.782764
9.66667	0.819132
10	0.819132
10	0.819132
-2.48491	-4.21704
-2.48491	-3.92688
-1.38629	-3.92688
-1.38629	-3.70125
-1.09861	-3.70125
-1.09861	-2.99552
-0.875469	-2.99552
-0.875469	-2.89767
-0.693147	-2.89767
-0.693147	-2.44682
-0.538997	-2.44682
-0.538997	-2.22494
-0.405465	-2.22494
-0.405465	-2.1286
-0.287682	-2.1286
-0.287682	-2.08335
-0.182322	-2.08335
-0.182322	-1.88042
-0.0870114	-1.88042
-0.0870114	-1.70735
0.0800427	-1.70735
0.0800427	-1.52756
0.154151	-1.52756
0.154151	-1.44641
0.223144	-1.44641
0.223144	-1.34548
0.287682	-1.34548
0.287682	-1.27445
0.348307	-1.27445
0.348307	-1.16355
0.405465	-1.16355
0.405465	-1.08057
0.459532	-1.08057
0.459532	-1.0019
0.510826	-1.0019
0.510826	-0.982831
0.559616	-0.982831
0.559616	-0.945369
0.606136	-0.945369
0.606136	-0.908747
0.650588	-0.908747
0.650588	-0.890732
0.693147	-0.890732
0.693147	-0.854474
0.733969	-0.854474
0.733969	-0.836489
0.77319	-0.836489
0.77319	-0.818406
0.81093	-0.818406
0.81093	-0.818406
0.847298	-0.818406
0.847298	-0.818406
0.882389	-0.818406
0.882389	-0.781621
0.916291	-0.781621
0.916291	-0.781621
0.949081	-0.781621
0.949081	-0.781621
1.0116	-0.781621
1.0116	-0.763039
1.04145	-0.763039
1.04145	-0.744481
1.07044	-0.744481
1.07044	-0.725939
1.09861	-0.725939
1.09861	-0.725939
1.12601	-0.725939
1.12601	-0.670366
1.17865	-0.670366
1.17865	-0.652005
1.25276	-0.652005
1.25276	-0.615758
1.27629	-0.615758
1.27629	-0.59786
1.29928	-0.59786
1.29928	-0.580104
1.32176	-0.580104
1.32176	-0.580104
1.36524	-0.580104
1.36524	-0.561763
1.38629	-0.561763
1.38629	-0.543375
1.40691	-0.543375
1.40691	-0.524732
1.42712	-0.524732
1.42712	-0.524732
1.44692	-0.524732
1.44692	-0.524732
1.46634	-0.524732
1.46634	-0.524732
1.48539	-0.524732
1.48539	-0.524732
1.54045	-0.524732
1.54045	-0.524732
1.55814	-0.524732
1.55814	-0.524732
1.57554	-0.524732
1.57554	-0.524732
1.60944	-0.524732
1.60944	-0.482835
1.65823	-0.482835
1.65823	-0.482835
1.70475	-0.482835
1.70475	-0.461871
1.71979	-0.461871
1.71979	-0.461871
1.7492	-0.461871
1.7492	-0.461871
1.76359	-0.461871
1.76359	-0.461871
1.80555	-0.461871
1.80555	-0.461871
1.81916	-0.461871
1.81916	-0.439292
1.83258	-0.439292
1.83258	-0.439292
1.84583	-0.439292
1.84583	-0.439292
1.8589	-0.439292
1.8589	-0.415879
1.8718	-0.415879
1.8718	-0.39229
1.89712	-0.39229
1.89712	-0.39229
1.90954	-0.39229
1.90954	-0.39229
1.92181	-0.39229
1.92181	-0.39229
1.94591	-0.39229
1.94591	-0.367299
1.981	-0.367299
1.981	-0.367299
1.99243	-0.367299
1.99243	-0.367299
2.00373	-0.367299
2.00373	-0.367299
2.0149	-0.367299
2.0149	-0.367299
2.04769	-0.367299
2.04769	-0.338547
2.05839	-0.338547
2.05839	-0.309439
2.06897	-0.309439
2.06897	-0.280554
2.07944	-0.280554
2.07944	-0.280554
2.0898	-0.280554
2.0898	-0.280554
2.10006	-0.280554
2.10006	-0.280554
2.13021	-0.280554
2.13021	-0.280554
2.14007	-0.280554
2.14007	-0.280554
2.14982	-0.280554
2.14982	-0.244924
2.15948	-0.244924
2.15948	-0.244924
2.17853	-0.244924
2.17853	-0.244924
2.19722	-0.244924
2.19722	-0.244924
2.25129	-0.244924
2.25129	-0.244924
2.26868	-0.244924
2.26868	-0.19951
2.30259	-0.19951
2.30259	-0.19951
fu_12 (years)	Borne inférieure (95%)	Borne supérieure (95%)	Fonction de survie cumulée	#N/A
0	1	1	1	0
0	1	1	1	0
0	1	1	1
0.166667	1	1	1
0.166667	0.983308	1	0.99435
0.25	0.983308	1	0.99435
0.25	0.963898	1	0.982986
0.333333	0.963898	1	0.982986
0.333333	0.955316	0.999292	0.977304
0.5	0.955316	0.999292	0.977304
0.5	0.923823	0.98533	0.954576
0.583333	0.923823	0.98533	0.954576
0.583333	0.909029	0.977396	0.943212
0.666667	0.909029	0.977396	0.943212
0.666667	0.866661	0.95158	0.90912
0.75	0.866661	0.95158	0.90912
0.75	0.83258	0.928483	0.880532
0.833333	0.83258	0.928483	0.880532
0.833333	0.812584	0.914173	0.863378
0.916667	0.812584	0.914173	0.863378
0.916667	0.805981	0.90934	0.857661
1.08333	0.805981	0.90934	0.857661
1.08333	0.792756	0.89954	0.846148
1.16667	0.792756	0.89954	0.846148
1.16667	0.779638	0.889634	0.834636
1.25	0.779638	0.889634	0.834636
1.25	0.753687	0.869536	0.811612
1.33333	0.753687	0.869536	0.811612
1.33333	0.74084	0.859359	0.8001
1.41667	0.74084	0.859359	0.8001
1.41667	0.728071	0.849104	0.788587
1.5	0.728071	0.849104	0.788587
1.5	0.709053	0.833585	0.771319
1.83333	0.709053	0.833585	0.771319
1.83333	0.696349	0.823091	0.75972
1.91667	0.696349	0.823091	0.75972
1.91667	0.683711	0.812531	0.748121
2	0.683711	0.812531	0.748121
2	0.677416	0.807228	0.742322
2.08333	0.677416	0.807228	0.742322
2.08333	0.664871	0.796575	0.730723
2.41667	0.664871	0.796575	0.730723
2.41667	0.652384	0.785864	0.719124
2.5	0.652384	0.785864	0.719124
2.5	0.639838	0.775025	0.707431
2.66667	0.639838	0.775025	0.707431
2.66667	0.627347	0.76413	0.695738
3	0.627347	0.76413	0.695738
3	0.621122	0.758662	0.689892
3.08333	0.621122	0.758662	0.689892
3.08333	0.602525	0.742179	0.672352
3.25	0.602525	0.742179	0.672352
3.25	0.596352	0.736659	0.666506
3.33333	0.596352	0.736659	0.666506
3.33333	0.590191	0.731127	0.660659
3.5	0.590191	0.731127	0.660659
3.5	0.584043	0.725582	0.654812
3.58333	0.584043	0.725582	0.654812
3.58333	0.584043	0.725582	0.654812
3.75	0.584043	0.725582	0.654812
3.75	0.577712	0.719898	0.648805
3.83333	0.577712	0.719898	0.648805
3.83333	0.571326	0.714157	0.642741
3.91667	0.571326	0.714157	0.642741
3.91667	0.571326	0.714157	0.642741
4.16667	0.571326	0.714157	0.642741
4.16667	0.564884	0.708356	0.63662
4.25	0.564884	0.708356	0.63662
4.25	0.558384	0.702494	0.630439
4.58333	0.558384	0.702494	0.630439
4.58333	0.558384	0.702494	0.630439
5.08333	0.558384	0.702494	0.630439
5.08333	0.558384	0.702494	0.630439
5.66667	0.558384	0.702494	0.630439
5.66667	0.558384	0.702494	0.630439
5.75	0.558384	0.702494	0.630439
5.75	0.558384	0.702494	0.630439
6	0.558384	0.702494	0.630439
6	0.558384	0.702494	0.630439
6.25	0.558384	0.702494	0.630439
6.25	0.551342	0.696264	0.623803
6.33333	0.551342	0.696264	0.623803
6.33333	0.551342	0.696264	0.623803
6.41667	0.551342	0.696264	0.623803
6.41667	0.551342	0.696264	0.623803
6.58333	0.551342	0.696264	0.623803
6.58333	0.551342	0.696264	0.623803
6.75	0.551342	0.696264	0.623803
6.75	0.551342	0.696264	0.623803
6.91667	0.551342	0.696264	0.623803
6.91667	0.551342	0.696264	0.623803
7	0.551342	0.696264	0.623803
7	0.543442	0.689487	0.616464
7.16667	0.543442	0.689487	0.616464
7.16667	0.543442	0.689487	0.616464
7.25	0.543442	0.689487	0.616464
7.25	0.543442	0.689487	0.616464
7.33333	0.543442	0.689487	0.616464
7.33333	0.543442	0.689487	0.616464
7.41667	0.543442	0.689487	0.616464
7.41667	0.543442	0.689487	0.616464
7.5	0.543442	0.689487	0.616464
7.5	0.543442	0.689487	0.616464
7.58333	0.543442	0.689487	0.616464
7.58333	0.543442	0.689487	0.616464
7.66667	0.543442	0.689487	0.616464
7.66667	0.543442	0.689487	0.616464
7.75	0.543442	0.689487	0.616464
7.75	0.543442	0.689487	0.616464
7.83333	0.543442	0.689487	0.616464
7.83333	0.543442	0.689487	0.616464
7.91667	0.543442	0.689487	0.616464
7.91667	0.543442	0.689487	0.616464
8.16667	0.543442	0.689487	0.616464
8.16667	0.543442	0.689487	0.616464
8.33333	0.543442	0.689487	0.616464
8.33333	0.543442	0.689487	0.616464
8.41667	0.543442	0.689487	0.616464
8.41667	0.543442	0.689487	0.616464
8.58333	0.543442	0.689487	0.616464
8.58333	0.543442	0.689487	0.616464
8.75	0.543442	0.689487	0.616464
8.75	0.543442	0.689487	0.616464
8.83333	0.543442	0.689487	0.616464
8.83333	0.543442	0.689487	0.616464
9	0.543442	0.689487	0.616464
9	0.543442	0.689487	0.616464
9.08333	0.543442	0.689487	0.616464
9.08333	0.543442	0.689487	0.616464
9.33333	0.543442	0.689487	0.616464
9.33333	0.543442	0.689487	0.616464
9.5	0.543442	0.689487	0.616464
9.5	0.543442	0.689487	0.616464
9.58333	0.543442	0.689487	0.616464
9.58333	0.510931	0.668392	0.589661
9.66667	0.510931	0.668392	0.589661
9.66667	0.510931	0.668392	0.589661
9.75	0.510931	0.668392	0.589661
9.75	0.510931	0.668392	0.589661
9.83333	0.510931	0.668392	0.589661
9.83333	0.510931	0.668392	0.589661
9.91667	0.510931	0.668392	0.589661
9.91667	0.510931	0.668392	0.589661
10	0.510931	0.668392	0.589661
10	0.510931	0.668392	0.589661
0	0
0.166667	0
0.166667	0.00566574
0.25	0.00566574
0.25	0.0171601
0.333333	0.0171601
0.333333	0.0229572
0.5	0.0229572
0.5	0.0464877
0.583333	0.0464877
0.583333	0.0584639
0.666667	0.0584639
0.666667	0.0952779
0.75	0.0952779
0.75	0.127229
0.833333	0.127229
0.833333	0.146902
0.916667	0.146902
0.916667	0.153547
1.08333	0.153547
1.08333	0.167061
1.16667	0.167061
1.16667	0.180759
1.25	0.180759
1.25	0.208733
1.33333	0.208733
1.33333	0.223019
1.41667	0.223019
1.41667	0.237512
1.5	0.237512
1.5	0.259653
1.83333	0.259653
1.83333	0.274805
1.91667	0.274805
1.91667	0.29019
2	0.29019
2	0.297972
2.08333	0.297972
2.08333	0.313721
2.41667	0.313721
2.41667	0.329721
2.5	0.329721
2.5	0.346115
2.66667	0.346115
2.66667	0.362782
3	0.362782
3	0.371221
3.08333	0.371221
3.08333	0.396973
3.25	0.396973
3.25	0.405707
3.33333	0.405707
3.33333	0.414517
3.5	0.414517
3.5	0.423406
3.58333	0.423406
3.58333	0.423406
3.75	0.423406
3.75	0.432623
3.83333	0.432623
3.83333	0.442013
3.91667	0.442013
3.91667	0.442013
4.16667	0.442013
4.16667	0.451582
4.25	0.451582
4.25	0.461338
4.58333	0.461338
4.58333	0.461338
5.08333	0.461338
5.08333	0.461338
5.66667	0.461338
5.66667	0.461338
5.75	0.461338
5.75	0.461338
6	0.461338
6	0.461338
6.25	0.461338
6.25	0.47192
6.33333	0.47192
6.33333	0.47192
6.41667	0.47192
6.41667	0.47192
6.58333	0.47192
6.58333	0.47192
6.75	0.47192
6.75	0.47192
6.91667	0.47192
6.91667	0.47192
7	0.47192
7	0.483755
7.16667	0.483755
7.16667	0.483755
7.25	0.483755
7.25	0.483755
7.33333	0.483755
7.33333	0.483755
7.41667	0.483755
7.41667	0.483755
7.5	0.483755
7.5	0.483755
7.58333	0.483755
7.58333	0.483755
7.66667	0.483755
7.66667	0.483755
7.75	0.483755
7.75	0.483755
7.83333	0.483755
7.83333	0.483755
7.91667	0.483755
7.91667	0.483755
8.16667	0.483755
8.16667	0.483755
8.33333	0.483755
8.33333	0.483755
8.41667	0.483755
8.41667	0.483755
8.58333	0.483755
8.58333	0.483755
8.75	0.483755
8.75	0.483755
8.83333	0.483755
8.83333	0.483755
9	0.483755
9	0.483755
9.08333	0.483755
9.08333	0.483755
9.33333	0.483755
9.33333	0.483755
9.5	0.483755
9.5	0.483755
9.58333	0.483755
9.58333	0.528207
9.66667	0.528207
9.66667	0.528207
9.75	0.528207
9.75	0.528207
9.83333	0.528207
9.83333	0.528207
9.91667	0.528207
9.91667	0.528207
10	0.528207
10	0.528207
-1.79176	-5.17332
-1.38629	-5.17332
-1.38629	-4.06517
-1.09861	-4.06517
-1.09861	-3.77412
-0.693147	-3.77412
-0.693147	-3.06857
-0.538997	-3.06857
-0.538997	-2.83935
-0.405465	-2.83935
-0.405465	-2.35096
-0.287682	-2.35096
-0.287682	-2.06176
-0.182322	-2.06176
-0.182322	-1.91799
-0.0870114	-1.91799
-0.0870114	-1.87375
0.0800427	-1.87375
0.0800427	-1.7894
0.154151	-1.7894
0.154151	-1.71059
0.223144	-1.71059
0.223144	-1.5667
0.287682	-1.5667
0.287682	-1.5005
0.348307	-1.5005
0.348307	-1.43754
0.405465	-1.43754
0.405465	-1.34841
0.606136	-1.34841
0.606136	-1.29169
0.650588	-1.29169
0.650588	-1.23722
0.693147	-1.23722
0.693147	-1.21076
0.733969	-1.21076
0.733969	-1.15925
0.882389	-1.15925
0.882389	-1.10951
0.916291	-1.10951
0.916291	-1.06099
0.980829	-1.06099
0.980829	-1.01395
1.09861	-1.01395
1.09861	-0.990959
1.12601	-0.990959
1.12601	-0.923887
1.17865	-0.923887
1.17865	-0.902125
1.20397	-0.902125
1.20397	-0.88064
1.25276	-0.88064
1.25276	-0.859423
1.27629	-0.859423
1.27629	-0.859423
1.32176	-0.859423
1.32176	-0.837889
1.34373	-0.837889
1.34373	-0.816417
1.36524	-0.816417
1.36524	-0.816417
1.42712	-0.816417
1.42712	-0.794998
1.44692	-0.794998
1.44692	-0.773623
1.52243	-0.773623
1.52243	-0.773623
1.62597	-0.773623
1.62597	-0.773623
1.7346	-0.773623
1.7346	-0.773623
1.7492	-0.773623
1.7492	-0.773623
1.79176	-0.773623
1.79176	-0.773623
1.83258	-0.773623
1.83258	-0.750945
1.84583	-0.750945
1.84583	-0.750945
1.8589	-0.750945
1.8589	-0.750945
1.88454	-0.750945
1.88454	-0.750945
1.90954	-0.750945
1.90954	-0.750945
1.93393	-0.750945
1.93393	-0.750945
1.94591	-0.750945
1.94591	-0.726177
1.96944	-0.726177
1.96944	-0.726177
1.981	-0.726177
1.981	-0.726177
1.99243	-0.726177
1.99243	-0.726177
2.00373	-0.726177
2.00373	-0.726177
2.0149	-0.726177
2.0149	-0.726177
2.02595	-0.726177
2.02595	-0.726177
2.03688	-0.726177
2.03688	-0.726177
2.04769	-0.726177
2.04769	-0.726177
2.05839	-0.726177
2.05839	-0.726177
2.06897	-0.726177
2.06897	-0.726177
2.10006	-0.726177
2.10006	-0.726177
2.12026	-0.726177
2.12026	-0.726177
2.13021	-0.726177
2.13021	-0.726177
2.14982	-0.726177
2.14982	-0.726177
2.16905	-0.726177
2.16905	-0.726177
2.17853	-0.726177
2.17853	-0.726177
2.19722	-0.726177
2.19722	-0.726177
2.20644	-0.726177
2.20644	-0.726177
2.23359	-0.726177
2.23359	-0.726177
2.25129	-0.726177
2.25129	-0.726177
2.26003	-0.726177
2.26003	-0.638268
2.26868	-0.638268
2.26868	-0.638268
2.27727	-0.638268
2.27727	-0.638268
2.28578	-0.638268
2.28578	-0.638268
2.29422	-0.638268
2.29422	-0.638268
2.30259	-0.638268
2.30259	-0.638268

## Sheet: Analyse de Kaplan-Meier_HID3
fu_12 (years)	Borne inférieure (95%)	Borne supérieure (95%)	Fonction de survie cumulée	#N/A
0	1	1	1	0
0	1	1	1	0
0	0.968776	1	0.985294
0.0833333	0.968776	1	0.985294
0.0833333	0.961366	0.999418	0.980392
0.25	0.961366	0.999418	0.980392
0.25	0.954272	0.996709	0.97549
0.333333	0.954272	0.996709	0.97549
0.333333	0.921352	0.980608	0.95098
0.416667	0.921352	0.980608	0.95098
0.416667	0.915084	0.977072	0.946078
0.5	0.915084	0.977072	0.946078
0.5	0.87874	0.954594	0.916667
0.583333	0.87874	0.954594	0.916667
0.583333	0.855359	0.938759	0.897059
0.666667	0.855359	0.938759	0.897059
0.666667	0.843853	0.930657	0.887255
0.75	0.843853	0.930657	0.887255
0.75	0.83814	0.926565	0.882353
0.833333	0.83814	0.926565	0.882353
0.833333	0.809923	0.905764	0.857843
0.916667	0.809923	0.905764	0.857843
0.916667	0.782193	0.884474	0.833333
1.08333	0.782193	0.884474	0.833333
1.08333	0.749439	0.858404	0.803922
1.16667	0.749439	0.858404	0.803922
1.16667	0.733246	0.845185	0.789216
1.25	0.733246	0.845185	0.789216
1.25	0.711825	0.827391	0.769608
1.33333	0.711825	0.827391	0.769608
1.33333	0.695875	0.813929	0.754902
1.41667	0.695875	0.813929	0.754902
1.41667	0.669498	0.791287	0.730392
1.5	0.669498	0.791287	0.730392
1.5	0.648567	0.773002	0.710784
1.58333	0.648567	0.773002	0.710784
1.58333	0.627777	0.754576	0.691176
1.66667	0.627777	0.754576	0.691176
1.66667	0.622601	0.749948	0.686275
1.75	0.622601	0.749948	0.686275
1.75	0.612274	0.740668	0.676471
1.83333	0.612274	0.740668	0.676471
1.83333	0.601978	0.731355	0.666667
1.91667	0.601978	0.731355	0.666667
1.91667	0.596842	0.726687	0.661765
2	0.596842	0.726687	0.661765
2	0.586329	0.717147	0.651738
2.08333	0.586329	0.717147	0.651738
2.08333	0.581039	0.712333	0.646686
2.16667	0.581039	0.712333	0.646686
2.16667	0.575661	0.707446	0.641553
2.25	0.575661	0.707446	0.641553
2.25	0.575661	0.707446	0.641553
2.33333	0.575661	0.707446	0.641553
2.33333	0.575661	0.707446	0.641553
2.41667	0.575661	0.707446	0.641553
2.41667	0.564527	0.697371	0.630949
2.5	0.564527	0.697371	0.630949
2.5	0.564527	0.697371	0.630949
2.58333	0.564527	0.697371	0.630949
2.58333	0.564527	0.697371	0.630949
2.75	0.564527	0.697371	0.630949
2.75	0.558811	0.692209	0.62551
2.83333	0.558811	0.692209	0.62551
2.83333	0.553047	0.686999	0.620023
2.91667	0.553047	0.686999	0.620023
2.91667	0.547236	0.681738	0.614487
3	0.547236	0.681738	0.614487
3	0.547236	0.681738	0.614487
3.08333	0.547236	0.681738	0.614487
3.08333	0.529506	0.665643	0.597575
3.25	0.529506	0.665643	0.597575
3.25	0.523555	0.660211	0.591883
3.5	0.523555	0.660211	0.591883
3.5	0.51169	0.649312	0.580501
3.58333	0.51169	0.649312	0.580501
3.58333	0.505775	0.643844	0.57481
3.66667	0.505775	0.643844	0.57481
3.66667	0.499872	0.638365	0.569119
3.75	0.499872	0.638365	0.569119
3.75	0.499872	0.638365	0.569119
3.91667	0.499872	0.638365	0.569119
3.91667	0.493697	0.632683	0.56319
4	0.493697	0.632683	0.56319
4	0.48746	0.626938	0.557199
4.08333	0.48746	0.626938	0.557199
4.08333	0.481078	0.621073	0.551076
4.16667	0.481078	0.621073	0.551076
4.16667	0.481078	0.621073	0.551076
4.25	0.481078	0.621073	0.551076
4.25	0.481078	0.621073	0.551076
4.33333	0.481078	0.621073	0.551076
4.33333	0.481078	0.621073	0.551076
4.41667	0.481078	0.621073	0.551076
4.41667	0.481078	0.621073	0.551076
4.66667	0.481078	0.621073	0.551076
4.66667	0.481078	0.621073	0.551076
4.75	0.481078	0.621073	0.551076
4.75	0.481078	0.621073	0.551076
4.83333	0.481078	0.621073	0.551076
4.83333	0.481078	0.621073	0.551076
5	0.481078	0.621073	0.551076
5	0.466279	0.60797	0.537125
5.25	0.466279	0.60797	0.537125
5.25	0.466279	0.60797	0.537125
5.5	0.466279	0.60797	0.537125
5.5	0.458803	0.601312	0.530057
5.58333	0.458803	0.601312	0.530057
5.58333	0.458803	0.601312	0.530057
5.75	0.458803	0.601312	0.530057
5.75	0.458803	0.601312	0.530057
5.83333	0.458803	0.601312	0.530057
5.83333	0.458803	0.601312	0.530057
6.08333	0.458803	0.601312	0.530057
6.08333	0.458803	0.601312	0.530057
6.16667	0.458803	0.601312	0.530057
6.16667	0.45058	0.59417	0.522375
6.25	0.45058	0.59417	0.522375
6.25	0.45058	0.59417	0.522375
6.33333	0.45058	0.59417	0.522375
6.33333	0.45058	0.59417	0.522375
6.41667	0.45058	0.59417	0.522375
6.41667	0.441941	0.586736	0.514339
6.5	0.441941	0.586736	0.514339
6.5	0.433179	0.57917	0.506175
6.66667	0.433179	0.57917	0.506175
6.66667	0.433179	0.57917	0.506175
6.75	0.433179	0.57917	0.506175
6.75	0.433179	0.57917	0.506175
6.83333	0.433179	0.57917	0.506175
6.83333	0.433179	0.57917	0.506175
7	0.433179	0.57917	0.506175
7	0.423734	0.571161	0.497447
7.25	0.423734	0.571161	0.497447
7.25	0.423734	0.571161	0.497447
7.33333	0.423734	0.571161	0.497447
7.33333	0.423734	0.571161	0.497447
7.41667	0.423734	0.571161	0.497447
7.41667	0.423734	0.571161	0.497447
7.5	0.423734	0.571161	0.497447
7.5	0.423734	0.571161	0.497447
7.75	0.423734	0.571161	0.497447
7.75	0.412724	0.562273	0.487498
7.83333	0.412724	0.562273	0.487498
7.83333	0.401523	0.553162	0.477342
7.91667	0.401523	0.553162	0.477342
7.91667	0.390411	0.543961	0.467186
8	0.390411	0.543961	0.467186
8	0.390411	0.543961	0.467186
8.08333	0.390411	0.543961	0.467186
8.08333	0.390411	0.543961	0.467186
8.16667	0.390411	0.543961	0.467186
8.16667	0.390411	0.543961	0.467186
8.41667	0.390411	0.543961	0.467186
8.41667	0.390411	0.543961	0.467186
8.5	0.390411	0.543961	0.467186
8.5	0.390411	0.543961	0.467186
8.58333	0.390411	0.543961	0.467186
8.58333	0.375972	0.533147	0.454559
8.66667	0.375972	0.533147	0.454559
8.66667	0.375972	0.533147	0.454559
8.83333	0.375972	0.533147	0.454559
8.83333	0.375972	0.533147	0.454559
9	0.375972	0.533147	0.454559
9	0.375972	0.533147	0.454559
9.5	0.375972	0.533147	0.454559
9.5	0.375972	0.533147	0.454559
9.66667	0.375972	0.533147	0.454559
9.66667	0.356356	0.520295	0.438325
10	0.356356	0.520295	0.438325
10	0.356356	0.520295	0.438325
0	0.0148151
0.0833333	0.0148151
0.0833333	0.0198026
0.25	0.0198026
0.25	0.0248152
0.333333	0.0248152
0.333333	0.0502618
0.416667	0.0502618
0.416667	0.0554298
0.5	0.0554298
0.5	0.0870114
0.583333	0.0870114
0.583333	0.108634
0.666667	0.108634
0.666667	0.119623
0.75	0.119623
0.75	0.125163
0.833333	0.125163
0.833333	0.153334
0.916667	0.153334
0.916667	0.182322
1.08333	0.182322
1.08333	0.218254
1.16667	0.218254
1.16667	0.236716
1.25	0.236716
1.25	0.261874
1.33333	0.261874
1.33333	0.281167
1.41667	0.281167
1.41667	0.314174
1.5	0.314174
1.5	0.341386
1.58333	0.341386
1.58333	0.36936
1.66667	0.36936
1.66667	0.376478
1.75	0.376478
1.75	0.390866
1.83333	0.390866
1.83333	0.405465
1.91667	0.405465
1.91667	0.412845
2	0.412845
2	0.428113
2.08333	0.428113
2.08333	0.435895
2.16667	0.435895
2.16667	0.443863
2.25	0.443863
2.25	0.443863
2.33333	0.443863
2.33333	0.443863
2.41667	0.443863
2.41667	0.46053
2.5	0.46053
2.5	0.46053
2.58333	0.46053
2.58333	0.46053
2.75	0.46053
2.75	0.469188
2.83333	0.469188
2.83333	0.477999
2.91667	0.477999
2.91667	0.486967
3	0.486967
3	0.486967
3.08333	0.486967
3.08333	0.514876
3.25	0.514876
3.25	0.524446
3.5	0.524446
3.5	0.543864
3.58333	0.543864
3.58333	0.553716
3.66667	0.553716
3.66667	0.563666
3.75	0.563666
3.75	0.563666
3.91667	0.563666
3.91667	0.574138
4	0.574138
4	0.584833
4.08333	0.584833
4.08333	0.595883
4.16667	0.595883
4.16667	0.595883
4.25	0.595883
4.25	0.595883
4.33333	0.595883
4.33333	0.595883
4.41667	0.595883
4.41667	0.595883
4.66667	0.595883
4.66667	0.595883
4.75	0.595883
4.75	0.595883
4.83333	0.595883
4.83333	0.595883
5	0.595883
5	0.621525
5.25	0.621525
5.25	0.621525
5.5	0.621525
5.5	0.63477
5.58333	0.63477
5.58333	0.63477
5.75	0.63477
5.75	0.63477
5.83333	0.63477
5.83333	0.63477
6.08333	0.63477
6.08333	0.63477
6.16667	0.63477
6.16667	0.649369
6.25	0.649369
6.25	0.649369
6.33333	0.649369
6.33333	0.649369
6.41667	0.649369
6.41667	0.664873
6.5	0.664873
6.5	0.680874
6.66667	0.680874
6.66667	0.680874
6.75	0.680874
6.75	0.680874
6.83333	0.680874
6.83333	0.680874
7	0.680874
7	0.698266
7.25	0.698266
7.25	0.698266
7.33333	0.698266
7.33333	0.698266
7.41667	0.698266
7.41667	0.698266
7.5	0.698266
7.5	0.698266
7.75	0.698266
7.75	0.718468
7.83333	0.718468
7.83333	0.739522
7.91667	0.739522
7.91667	0.761028
8	0.761028
8	0.761028
8.08333	0.761028
8.08333	0.761028
8.16667	0.761028
8.16667	0.761028
8.41667	0.761028
8.41667	0.761028
8.5	0.761028
8.5	0.761028
8.58333	0.761028
8.58333	0.788427
8.66667	0.788427
8.66667	0.788427
8.83333	0.788427
8.83333	0.788427
9	0.788427
9	0.788427
9.5	0.788427
9.5	0.788427
9.66667	0.788427
9.66667	0.824794
10	0.824794
10	0.824794
-2.48491	-4.21211
-2.48491	-3.92194
-1.38629	-3.92194
-1.38629	-3.6963
-1.09861	-3.6963
-1.09861	-2.99051
-0.875469	-2.99051
-0.875469	-2.89264
-0.693147	-2.89264
-0.693147	-2.44172
-0.538997	-2.44172
-0.538997	-2.21977
-0.405465	-2.21977
-0.405465	-2.12341
-0.287682	-2.12341
-0.287682	-2.07814
-0.182322	-2.07814
-0.182322	-1.87514
-0.0870114	-1.87514
-0.0870114	-1.70198
0.0800427	-1.70198
0.0800427	-1.5221
0.154151	-1.5221
0.154151	-1.4409
0.223144	-1.4409
0.223144	-1.33989
0.287682	-1.33989
0.287682	-1.26881
0.348307	-1.26881
0.348307	-1.15781
0.405465	-1.15781
0.405465	-1.07474
0.459532	-1.07474
0.459532	-0.995983
0.510826	-0.995983
0.510826	-0.976897
0.559616	-0.976897
0.559616	-0.93939
0.606136	-0.93939
0.606136	-0.90272
0.650588	-0.90272
0.650588	-0.884683
0.693147	-0.884683
0.693147	-0.848369
0.733969	-0.848369
0.733969	-0.830354
0.77319	-0.830354
0.77319	-0.812239
0.81093	-0.812239
0.81093	-0.812239
0.847298	-0.812239
0.847298	-0.812239
0.882389	-0.812239
0.882389	-0.775377
0.916291	-0.775377
0.916291	-0.775377
0.949081	-0.775377
0.949081	-0.775377
1.0116	-0.775377
1.0116	-0.756751
1.04145	-0.756751
1.04145	-0.738147
1.07044	-0.738147
1.07044	-0.719558
1.09861	-0.719558
1.09861	-0.719558
1.12601	-0.719558
1.12601	-0.663829
1.17865	-0.663829
1.17865	-0.645413
1.25276	-0.645413
1.25276	-0.609057
1.27629	-0.609057
1.27629	-0.591103
1.29928	-0.591103
1.29928	-0.573293
1.32176	-0.573293
1.32176	-0.573293
1.36524	-0.573293
1.36524	-0.554886
1.38629	-0.554886
1.38629	-0.536429
1.40691	-0.536429
1.40691	-0.517711
1.42712	-0.517711
1.42712	-0.517711
1.44692	-0.517711
1.44692	-0.517711
1.46634	-0.517711
1.46634	-0.517711
1.48539	-0.517711
1.48539	-0.517711
1.54045	-0.517711
1.54045	-0.517711
1.55814	-0.517711
1.55814	-0.517711
1.57554	-0.517711
1.57554	-0.517711
1.60944	-0.517711
1.60944	-0.475579
1.65823	-0.475579
1.65823	-0.475579
1.70475	-0.475579
1.70475	-0.454492
1.71979	-0.454492
1.71979	-0.454492
1.7492	-0.454492
1.7492	-0.454492
1.76359	-0.454492
1.76359	-0.454492
1.80555	-0.454492
1.80555	-0.454492
1.81916	-0.454492
1.81916	-0.431754
1.83258	-0.431754
1.83258	-0.431754
1.84583	-0.431754
1.84583	-0.431754
1.8589	-0.431754
1.8589	-0.408159
1.8718	-0.408159
1.8718	-0.384378
1.89712	-0.384378
1.89712	-0.384378
1.90954	-0.384378
1.90954	-0.384378
1.92181	-0.384378
1.92181	-0.384378
1.94591	-0.384378
1.94591	-0.359156
1.981	-0.359156
1.981	-0.359156
1.99243	-0.359156
1.99243	-0.359156
2.00373	-0.359156
2.00373	-0.359156
2.0149	-0.359156
2.0149	-0.359156
2.04769	-0.359156
2.04769	-0.330634
2.05839	-0.330634
2.05839	-0.301752
2.06897	-0.301752
2.06897	-0.273085
2.07944	-0.273085
2.07944	-0.273085
2.0898	-0.273085
2.0898	-0.273085
2.10006	-0.273085
2.10006	-0.273085
2.13021	-0.273085
2.13021	-0.273085
2.14007	-0.273085
2.14007	-0.273085
2.14982	-0.273085
2.14982	-0.237716
2.15948	-0.237716
2.15948	-0.237716
2.17853	-0.237716
2.17853	-0.237716
2.19722	-0.237716
2.19722	-0.237716
2.25129	-0.237716
2.25129	-0.237716
2.26868	-0.237716
2.26868	-0.192621
2.30259	-0.192621
2.30259	-0.192621
fu_12 (years)	Borne inférieure (95%)	Borne supérieure (95%)	Fonction de survie cumulée	#N/A
0	1	1	1	0
0	1	1	1	0
0	1	1	1
0.166667	1	1	1
0.166667	0.983402	1	0.994382
0.25	0.983402	1	0.994382
0.25	0.964101	1	0.983082
0.333333	0.964101	1	0.983082
0.333333	0.955567	0.999298	0.977432
0.5	0.955567	0.999298	0.977432
0.5	0.924249	0.985417	0.954833
0.583333	0.924249	0.985417	0.954833
0.583333	0.909537	0.977529	0.943533
0.666667	0.909537	0.977529	0.943533
0.666667	0.867402	0.951865	0.909634
0.75	0.867402	0.951865	0.909634
0.75	0.833509	0.928906	0.881208
0.833333	0.833509	0.928906	0.881208
0.833333	0.813622	0.914681	0.864152
0.916667	0.813622	0.914681	0.864152
0.916667	0.807056	0.909878	0.858467
1.08333	0.807056	0.909878	0.858467
1.08333	0.793904	0.900137	0.84702
1.16667	0.793904	0.900137	0.84702
1.16667	0.780858	0.890291	0.835574
1.25	0.780858	0.890291	0.835574
1.25	0.755049	0.870315	0.812682
1.33333	0.755049	0.870315	0.812682
1.33333	0.742271	0.8602	0.801236
1.41667	0.742271	0.8602	0.801236
1.41667	0.729571	0.850007	0.789789
1.5	0.729571	0.850007	0.789789
1.5	0.710656	0.834584	0.77262
1.83333	0.710656	0.834584	0.77262
1.83333	0.698022	0.824155	0.761088
1.91667	0.698022	0.824155	0.761088
1.91667	0.685453	0.813661	0.749557
2	0.685453	0.813661	0.749557
2	0.679192	0.80839	0.743791
2.08333	0.679192	0.80839	0.743791
2.08333	0.666715	0.797804	0.732259
2.41667	0.666715	0.797804	0.732259
2.41667	0.654295	0.78716	0.720728
2.5	0.654295	0.78716	0.720728
2.5	0.641817	0.776389	0.709103
2.66667	0.641817	0.776389	0.709103
2.66667	0.629394	0.765563	0.697478
3	0.629394	0.765563	0.697478
3	0.623203	0.760129	0.691666
3.08333	0.623203	0.760129	0.691666
3.08333	0.604706	0.743752	0.674229
3.25	0.604706	0.743752	0.674229
3.25	0.598566	0.738267	0.668417
3.33333	0.598566	0.738267	0.668417
3.33333	0.592439	0.73277	0.662604
3.5	0.592439	0.73277	0.662604
3.5	0.586323	0.727261	0.656792
3.58333	0.586323	0.727261	0.656792
3.58333	0.586323	0.727261	0.656792
3.75	0.586323	0.727261	0.656792
3.75	0.580028	0.721615	0.650821
3.83333	0.580028	0.721615	0.650821
3.83333	0.573679	0.715912	0.644795
3.91667	0.573679	0.715912	0.644795
3.91667	0.573679	0.715912	0.644795
4.16667	0.573679	0.715912	0.644795
4.16667	0.567274	0.71015	0.638712
4.25	0.567274	0.71015	0.638712
4.25	0.560813	0.704329	0.632571
4.58333	0.560813	0.704329	0.632571
4.58333	0.560813	0.704329	0.632571
5.08333	0.560813	0.704329	0.632571
5.08333	0.560813	0.704329	0.632571
5.66667	0.560813	0.704329	0.632571
5.66667	0.560813	0.704329	0.632571
5.75	0.560813	0.704329	0.632571
5.75	0.560813	0.704329	0.632571
6	0.560813	0.704329	0.632571
6	0.560813	0.704329	0.632571
6.25	0.560813	0.704329	0.632571
6.25	0.553818	0.698145	0.625981
6.33333	0.553818	0.698145	0.625981
6.33333	0.553818	0.698145	0.625981
6.41667	0.553818	0.698145	0.625981
6.41667	0.553818	0.698145	0.625981
6.58333	0.553818	0.698145	0.625981
6.58333	0.553818	0.698145	0.625981
6.75	0.553818	0.698145	0.625981
6.75	0.553818	0.698145	0.625981
6.91667	0.553818	0.698145	0.625981
6.91667	0.553818	0.698145	0.625981
7	0.553818	0.698145	0.625981
7	0.545982	0.691423	0.618703
7.16667	0.545982	0.691423	0.618703
7.16667	0.545982	0.691423	0.618703
7.25	0.545982	0.691423	0.618703
7.25	0.545982	0.691423	0.618703
7.33333	0.545982	0.691423	0.618703
7.33333	0.545982	0.691423	0.618703
7.41667	0.545982	0.691423	0.618703
7.41667	0.545982	0.691423	0.618703
7.5	0.545982	0.691423	0.618703
7.5	0.545982	0.691423	0.618703
7.58333	0.545982	0.691423	0.618703
7.58333	0.545982	0.691423	0.618703
7.66667	0.545982	0.691423	0.618703
7.66667	0.545982	0.691423	0.618703
7.75	0.545982	0.691423	0.618703
7.75	0.545982	0.691423	0.618703
7.83333	0.545982	0.691423	0.618703
7.83333	0.545982	0.691423	0.618703
7.91667	0.545982	0.691423	0.618703
7.91667	0.545982	0.691423	0.618703
8.16667	0.545982	0.691423	0.618703
8.16667	0.545982	0.691423	0.618703
8.33333	0.545982	0.691423	0.618703
8.33333	0.545982	0.691423	0.618703
8.41667	0.545982	0.691423	0.618703
8.41667	0.545982	0.691423	0.618703
8.58333	0.545982	0.691423	0.618703
8.58333	0.545982	0.691423	0.618703
8.75	0.545982	0.691423	0.618703
8.75	0.545982	0.691423	0.618703
8.83333	0.545982	0.691423	0.618703
8.83333	0.545982	0.691423	0.618703
9	0.545982	0.691423	0.618703
9	0.545982	0.691423	0.618703
9.08333	0.545982	0.691423	0.618703
9.08333	0.545982	0.691423	0.618703
9.33333	0.545982	0.691423	0.618703
9.33333	0.545982	0.691423	0.618703
9.5	0.545982	0.691423	0.618703
9.5	0.545982	0.691423	0.618703
9.58333	0.545982	0.691423	0.618703
9.58333	0.513267	0.670338	0.591802
9.66667	0.513267	0.670338	0.591802
9.66667	0.513267	0.670338	0.591802
9.75	0.513267	0.670338	0.591802
9.75	0.513267	0.670338	0.591802
9.83333	0.513267	0.670338	0.591802
9.83333	0.513267	0.670338	0.591802
9.91667	0.513267	0.670338	0.591802
9.91667	0.513267	0.670338	0.591802
10	0.513267	0.670338	0.591802
10	0.513267	0.670338	0.591802
0	0
0.166667	0
0.166667	0.00563382
0.25	0.00563382
0.25	0.0170625
0.333333	0.0170625
0.333333	0.0228262
0.5	0.0228262
0.5	0.0462191
0.583333	0.0462191
0.583333	0.058124
0.666667	0.058124
0.666667	0.0947134
0.75	0.0947134
0.75	0.126462
0.833333	0.126462
0.833333	0.146007
0.916667	0.146007
0.916667	0.152607
1.08333	0.152607
1.08333	0.16603
1.16667	0.16603
1.16667	0.179636
1.25	0.179636
1.25	0.207416
1.33333	0.207416
1.33333	0.2216
1.41667	0.2216
1.41667	0.235989
1.5	0.235989
1.5	0.257968
1.83333	0.257968
1.83333	0.273006
1.91667	0.273006
1.91667	0.288273
2	0.288273
2	0.295995
2.08333	0.295995
2.08333	0.311621
2.41667	0.311621
2.41667	0.327494
2.5	0.327494
2.5	0.343755
2.66667	0.343755
2.66667	0.360284
3	0.360284
3	0.368652
3.08333	0.368652
3.08333	0.394185
3.25	0.394185
3.25	0.402843
3.33333	0.402843
3.33333	0.411577
3.5	0.411577
3.5	0.420388
3.58333	0.420388
3.58333	0.420388
3.75	0.420388
3.75	0.42952
3.83333	0.42952
3.83333	0.438823
3.91667	0.438823
3.91667	0.438823
4.16667	0.438823
4.16667	0.448301
4.25	0.448301
4.25	0.457963
4.58333	0.457963
4.58333	0.457963
5.08333	0.457963
5.08333	0.457963
5.66667	0.457963
5.66667	0.457963
5.75	0.457963
5.75	0.457963
6	0.457963
6	0.457963
6.25	0.457963
6.25	0.468435
6.33333	0.468435
6.33333	0.468435
6.41667	0.468435
6.41667	0.468435
6.58333	0.468435
6.58333	0.468435
6.75	0.468435
6.75	0.468435
6.91667	0.468435
6.91667	0.468435
7	0.468435
7	0.480131
7.16667	0.480131
7.16667	0.480131
7.25	0.480131
7.25	0.480131
7.33333	0.480131
7.33333	0.480131
7.41667	0.480131
7.41667	0.480131
7.5	0.480131
7.5	0.480131
7.58333	0.480131
7.58333	0.480131
7.66667	0.480131
7.66667	0.480131
7.75	0.480131
7.75	0.480131
7.83333	0.480131
7.83333	0.480131
7.91667	0.480131
7.91667	0.480131
8.16667	0.480131
8.16667	0.480131
8.33333	0.480131
8.33333	0.480131
8.41667	0.480131
8.41667	0.480131
8.58333	0.480131
8.58333	0.480131
8.75	0.480131
8.75	0.480131
8.83333	0.480131
8.83333	0.480131
9	0.480131
9	0.480131
9.08333	0.480131
9.08333	0.480131
9.33333	0.480131
9.33333	0.480131
9.5	0.480131
9.5	0.480131
9.58333	0.480131
9.58333	0.524582
9.66667	0.524582
9.66667	0.524582
9.75	0.524582
9.75	0.524582
9.83333	0.524582
9.83333	0.524582
9.91667	0.524582
9.91667	0.524582
10	0.524582
10	0.524582
-1.79176	-5.17897
-1.38629	-5.17897
-1.38629	-4.07087
-1.09861	-4.07087
-1.09861	-3.77985
-0.693147	-3.77985
-0.693147	-3.07436
-0.538997	-3.07436
-0.538997	-2.84518
-0.405465	-2.84518
-0.405465	-2.3569
-0.287682	-2.3569
-0.287682	-2.06781
-0.182322	-2.06781
-0.182322	-1.9241
-0.0870114	-1.9241
-0.0870114	-1.87989
0.0800427	-1.87989
0.0800427	-1.79558
0.154151	-1.79558
0.154151	-1.71682
0.223144	-1.71682
0.223144	-1.57303
0.287682	-1.57303
0.287682	-1.50688
0.348307	-1.50688
0.348307	-1.44397
0.405465	-1.44397
0.405465	-1.35492
0.606136	-1.35492
0.606136	-1.29826
0.650588	-1.29826
0.650588	-1.24385
0.693147	-1.24385
0.693147	-1.21741
0.733969	-1.21741
0.733969	-1.16597
0.882389	-1.16597
0.882389	-1.11629
0.916291	-1.11629
0.916291	-1.06783
0.980829	-1.06783
0.980829	-1.02086
1.09861	-1.02086
1.09861	-0.997902
1.12601	-0.997902
1.12601	-0.930934
1.17865	-0.930934
1.17865	-0.909207
1.20397	-0.909207
1.20397	-0.887759
1.25276	-0.887759
1.25276	-0.866578
1.27629	-0.866578
1.27629	-0.866578
1.32176	-0.866578
1.32176	-0.845086
1.34373	-0.845086
1.34373	-0.82366
1.36524	-0.82366
1.36524	-0.82366
1.42712	-0.82366
1.42712	-0.80229
1.44692	-0.80229
1.44692	-0.780966
1.52243	-0.780966
1.52243	-0.780966
1.62597	-0.780966
1.62597	-0.780966
1.7346	-0.780966
1.7346	-0.780966
1.7492	-0.780966
1.7492	-0.780966
1.79176	-0.780966
1.79176	-0.780966
1.83258	-0.780966
1.83258	-0.758359
1.84583	-0.758359
1.84583	-0.758359
1.8589	-0.758359
1.8589	-0.758359
1.88454	-0.758359
1.88454	-0.758359
1.90954	-0.758359
1.90954	-0.758359
1.93393	-0.758359
1.93393	-0.758359
1.94591	-0.758359
1.94591	-0.733697
1.96944	-0.733697
1.96944	-0.733697
1.981	-0.733697
1.981	-0.733697
1.99243	-0.733697
1.99243	-0.733697
2.00373	-0.733697
2.00373	-0.733697
2.0149	-0.733697
2.0149	-0.733697
2.02595	-0.733697
2.02595	-0.733697
2.03688	-0.733697
2.03688	-0.733697
2.04769	-0.733697
2.04769	-0.733697
2.05839	-0.733697
2.05839	-0.733697
2.06897	-0.733697
2.06897	-0.733697
2.10006	-0.733697
2.10006	-0.733697
2.12026	-0.733697
2.12026	-0.733697
2.13021	-0.733697
2.13021	-0.733697
2.14982	-0.733697
2.14982	-0.733697
2.16905	-0.733697
2.16905	-0.733697
2.17853	-0.733697
2.17853	-0.733697
2.19722	-0.733697
2.19722	-0.733697
2.20644	-0.733697
2.20644	-0.733697
2.23359	-0.733697
2.23359	-0.733697
2.25129	-0.733697
2.25129	-0.733697
2.26003	-0.733697
2.26003	-0.645153
2.26868	-0.645153
2.26868	-0.645153
2.27727	-0.645153
2.27727	-0.645153
2.28578	-0.645153
2.28578	-0.645153
2.29422	-0.645153
2.29422	-0.645153
2.30259	-0.645153
2.30259	-0.645153

[truncated: 43 more sheets: Analyse de Kaplan-Meier_HID4, Courbes ROC1_HID, Courbes ROC1_HID1, Courbes ROC_HID1, Courbes ROC_HID2, Courbes ROC_HID3, Analyse de Kaplan-Meier_HID5, Courbes ROC_HID4, Histogramme1_HID, Courbes ROC_HID5, Courbes ROC_HID6, Analyse de Kaplan-Meier_HID6, Analyse de Kaplan-Meier_HID7, Analyse de Kaplan-Meier_HID8, Analyse de Kaplan-Meier_HID9, ROC analysis, Synthesis Kaplan Meier, Synthesis PPV NPV, All DAta for Cox analysis, Cox analysis …]
